# Supplementary material for: Long-read sequencing of hundreds of diverse brains provides insight into the impact of structural variation on gene expression and DNA methylation
Source: bioRxiv. 2024 Dec 17:2024.12.16.628723. Preprint. [Version 1] doi: 10.1101/2024.12.16.628723 (PMC11702628; doi:10.1101/2024.12.16.628723)
Supplement: Supplement 1 [file media-1.xlsx]

## Sheet: Key
S1	General sequencing stats
S2	Cohort Demographic
S3	AD/PD_GWAS_genes
S4	Odds rations of SV/SNV QTLs
S5	significant SV-SNV joint eQTL in NABEC
S6	significant SV-SNV joint eQTL in HBCC
S7	significant SV-SNV joint promoter mQTL in NABEC
S8	significant SV-SNV joint promoter mQTL in HBCC
S9	significant SV-SNV joint cpg island mQTL in NABEC
S10	significant SV-SNV joint cpg island mQTL in HBCC
S11	significant SV-SNV joint gene body mQTL in NABEC
S12	significant SV-SNV joint gene body mQTL in HBCC
S13	significant SV eQTL in NABEC
S14	significant SV eQTL in HBCC
S15	significant SV promoter mQTL in NABEC
S16	significant SV promoter mQTL in HBCC
S17	significant SV cpg island mQTL in NABEC
S18	significant SV cpg island mQTL in HBCC
S19	significant SV gene body mQTL in NABEC
S20	significant SV gene body mQTL in HBCC
S21	Methylation regressions with age
S22	Comparsion of structural variants called by long-read and short-read

## Sheet: S1_General sequencing stats
Sample ID	Cohort	Mean Length	Median Length	N50	Number of Reads	Yield (Gb)	Yield (Gb) >25kb	Mean coverage
HBCC_81925_FTX	HBCC	8635	1911	24535	20449614	176.58	85.59	56.96			N50	Yield (Gb)	Mean coverage
HBCC_81927_FTX	HBCC	10436	5566	22661	11370966	118.67	50.05	38.28		HBCC	24624	122	39
HBCC_81928_FTX	HBCC	11531	4361	28989	8977324	103.53	63.4	33.4		nabec	26254	142	46
HBCC_81929_FTX	HBCC	13272	6343	29926	7471297	99.16	63.86	31.99
HBCC_81930_FTX	HBCC	14593	8153	30568	7778108	113.51	76.55	36.62
HBCC_81931_FTX	HBCC	20112	19629	32075	5318449	106.97	79.27	34.51
HBCC_81932_FTX	HBCC	9191	3173	24402	10815078	99.4	48.12	32.07
HBCC_81933_FTX	HBCC	5238	3248	9100	24865598	130.26	18.18	42.02
HBCC_81934_FTX	HBCC	17653	12856	32841	7030148	124.11	91.15	40.04
HBCC_81935_FTX	HBCC	5168	1245	18661	20188637	104.34	32.07	33.66
HBCC_81936_FTX	HBCC	16453	12452	30855	8016485	131.9	92.86	42.55
HBCC_81937_FTX	HBCC	6955	2391	19307	19384126	134.83	46.61	43.5
HBCC_81939_FTX	HBCC	6604	3322	14305	16047680	105.98	29.47	34.19
HBCC_81941_FTX	HBCC	14754	8347	31222	8113949	119.72	83.75	38.62
HBCC_81942_FTX	HBCC	12646	6746	27841	7947035	100.5	58.62	32.42
HBCC_81943_FTX	HBCC	6834	3652	14028	12700190	86.8	24.75	28
HBCC_81944_FTX	HBCC	12325	5786	28686	14008600	172.66	104.71	55.7
HBCC_81945_FTX	HBCC	13644	6981	30969	7552471	103.05	66.9	33.24
HBCC_81946_FTX	HBCC	11087	3552	29649	10934811	121.24	75.09	39.11
HBCC_81947_FTX	HBCC	6065	1268	23115	16426263	99.63	44.23	32.14
HBCC_81948_FTX	HBCC	8383	4062	19629	11372285	95.34	36.46	30.76
HBCC_81949_FTX	HBCC	12945	8326	25986	7426651	96.14	51.15	31.01
HBCC_81950_FTX	HBCC	15288	9894	30315	6702655	102.48	68.18	33.06
HBCC_81951_FTX	HBCC	4989	1365	16031	26220458	130.82	41.41	42.2
HBCC_81952_FTX	HBCC	6995	1615	23495	21948125	153.54	69.96	49.53
HBCC_81953_FTX	HBCC	8773	2438	25841	12145292	106.55	55.7	34.37
HBCC_81954_FTX	HBCC	4988	1439	18268	32831197	163.77	52.26	52.83
HBCC_81955_FTX	HBCC	3227	856	20181	33275423	107.39	42.58	34.64
HBCC_81956_FTX	HBCC	5404	1370	22714	25729381	139.04	60.67	44.85
HBCC_81957_FTX	HBCC	3246	988	15366	38021756	123.45	33.59	39.82
HBCC_81958_FTX	HBCC	11680	4396	28823	9092223	106.2	66.21	34.26
HBCC_81959_FTX	HBCC	12742	7238	27591	10302756	131.29	75.08	42.35
HBCC_81960_FTX	HBCC	11997	5937	27354	12690599	152.26	87.44	49.12
HBCC_81961_FTX	HBCC	10631	4567	24875	12944681	137.62	68.25	44.4
HBCC_81962_FTX	HBCC	11431	6113	25728	10564926	120.78	62.65	38.96
HBCC_81963_FTX	HBCC	9422	3660	22288	12359427	116.46	47.35	37.57
HBCC_81964_FTX	HBCC	7102	1784	23948	14862816	105.57	50.08	34.06
HBCC_81965_FTX	HBCC	13172	6754	28445	7673084	101.07	62.92	32.6
HBCC_81967_FTX	HBCC	14871	9694	29275	9432333	140.27	90.8	45.25
HBCC_81968_FTX	HBCC	11673	4924	27594	10896237	127.2	74.27	41.03
HBCC_81969_FTX	HBCC	10778	5558	24983	8906614	96	47.95	30.97
HBCC_81970_FTX	HBCC	15555	10482	29618	7487103	116.46	75.02	37.57
HBCC_81971_FTX	HBCC	9564	2328	29063	12336049	117.98	71.12	38.06
HBCC_81972_FTX	HBCC	11267	5942	25152	9805956	110.48	55.72	35.64
HBCC_81973_FTX	HBCC	5309	1438	20112	29647477	157.4	63.01	50.78
HBCC_81974_FTX	HBCC	14286	7871	29923	8434944	120.51	77.82	38.87
HBCC_81975_FTX	HBCC	8782	4706	19132	16648562	146.21	54.77	47.17
HBCC_81976_FTX	HBCC	7817	5975	13715	17267091	134.99	23.76	43.55
HBCC_81977_FTX	HBCC	11488	4153	28310	9922500	114	68.34	36.77
HBCC_81978_FTX	HBCC	14477	11069	25256	8432156	122.08	62.1	39.38
HBCC_81979_FTX	HBCC	5883	1220	24480	24725473	145.48	70.48	46.93
HBCC_81980_FTX	HBCC	6627	1880	16797	21189326	140.44	32.26	45.3
HBCC_81981_FTX	HBCC	14742	10660	27559	7212368	106.32	62.29	34.3
HBCC_81982_FTX	HBCC	9656	3870	24419	11563368	111.67	53.94	36.02
HBCC_81983_FTX	HBCC	13078	8265	26270	8183595	107.03	58.19	34.53
HBCC_81984_FTX	HBCC	16312	15007	26419	7357537	120.02	66.58	38.72
HBCC_81985_FTX	HBCC	15626	15331	23596	6565037	102.59	45.49	33.09
HBCC_81986_FTX	HBCC	4627	1133	23859	29218896	135.2	64.8	43.62
HBCC_81987_FTX	HBCC	2747	1103	9138	62232366	170.99	58	55.16
HBCC_81988_FTX	HBCC	8597	1978	27348	14833365	127.53	71.44	41.14
HBCC_81989_FTX	HBCC	13024	6363	28876	8318905	108.35	67.06	34.95
HBCC_81990_FTX	HBCC	11773	5740	27044	9636666	113.45	63.38	36.6
HBCC_81991_FTX	HBCC	13561	7069	29572	8868813	120.28	77.09	38.8
HBCC_81992_FTX	HBCC	10692	3723	27488	7866207	84.11	48.23	27.13
HBCC_81993_FTX	HBCC	14563	12049	25051	9290254	135.3	67.92	43.65
HBCC_81994_FTX	HBCC	9369	2777	24364	10700875	100.26	47.93	32.34
HBCC_81995_FTX	HBCC	11198	5598	25127	10085499	112.94	56.92	36.43
HBCC_81996_FTX	HBCC	3586	918	16436	40492483	145.22	42.14	46.85
HBCC_81997_FTX	HBCC	4822	1532	20100	26103659	125.88	49.74	40.61
HBCC_81998_FTX	HBCC	3417	1172	12311	33473129	114.39	32.34	36.9
HBCC_81999_FTX	HBCC	3939	1611	9363	33332254	131.32	21.42	42.36
HBCC_82001_FTX	HBCC	15053	8728	31124	8803808	132.53	91.5	42.75
HBCC_82002_FTX	HBCC	7252	3963	15204	27380589	198.58	38.72	64.06
HBCC_82003_FTX	HBCC	8839	2800	24697	9379533	82.91	40.7	26.75
HBCC_82004_FTX	HBCC	8373	2253	24098	13210157	110.62	52.21	35.69
HBCC_82005_FTX	HBCC	12404	7172	26013	9377920	116.33	62.08	37.53
HBCC_82006_FTX	HBCC	11022	5198	25836	11556212	127.38	66.85	41.09
HBCC_82007_FTX	HBCC	6376	3195	13767	21755499	138.72	29.98	44.75
HBCC_82008_FTX	HBCC	8938	2678	24642	13606685	121.63	59.72	39.24
HBCC_82009_FTX	HBCC	7067	4048	14460	19634078	138.77	23.6	44.77
HBCC_82010_FTX	HBCC	9362	5080	20235	13305385	124.57	44.24	40.19
HBCC_82011_FTX	HBCC	8713	2682	23726	11548036	100.63	47.05	32.46
HBCC_82012_FTX	HBCC	11363	6580	24696	10127522	115.09	56.6	37.13
HBCC_82013_FTX	HBCC	6624	1847	18186	24473290	162.13	53.44	52.3
HBCC_82014_FTX	HBCC	9334	3501	24288	14918808	139.26	66.83	44.92
HBCC_82015_FTX	HBCC	9716	3350	26070	12217162	118.71	62.8	38.29
HBCC_82016_FTX	HBCC	6025	3128	12191	24401436	147.04	36.32	47.43
HBCC_82017_FTX	HBCC	15520	9315	31357	7925555	123.01	87.85	39.68
HBCC_82018_FTX	HBCC	7535	1335	26825	14870000	112.05	61.71	36.15
HBCC_82019_FTX	HBCC	10945	6988	20902	13346281	146.08	52.63	47.12
HBCC_82020_FTX	HBCC	9144	2038	27340	12907483	118.03	67.69	38.07
HBCC_82021_FTX	HBCC	10784	3174	28650	10907428	117.63	72.17	37.95
HBCC_82022_FTX	HBCC	14028	7955	29122	9215317	129.28	83.49	41.7
HBCC_82023_FTX	HBCC	11126	4714	26924	10631979	118.3	66.18	38.16
HBCC_82024_FTX	HBCC	7844	4305	16626	19034238	149.31	39.62	48.17
HBCC_82025_FTX	HBCC	10265	5879	22054	11648273	119.58	49.97	38.57
HBCC_82026_FTX	HBCC	10425	3028	28437	12533257	130.67	79.26	42.15
HBCC_82027_FTX	HBCC	12538	4998	30172	8717555	109.3	71.99	35.26
HBCC_82028_FTX	HBCC	13856	8501	28558	10299238	142.71	86.57	46.04
HBCC_82029_FTX	HBCC	12561	5174	29484	10728997	134.77	87.56	43.47
HBCC_82030_FTX	HBCC	11785	5621	27062	9495328	111.91	63.17	36.1
HBCC_82031_FTX	HBCC	12911	7765	26975	9028952	116.58	65.31	37.61
HBCC_82032_FTX	HBCC	13668	8703	27818	8973519	122.65	71.89	39.57
HBCC_82033_FTX	HBCC	10073	6326	20278	16324444	164.45	59.07	53.05
HBCC_82034_FTX	HBCC	9579	3843	23888	11564901	110.79	51.82	35.74
HBCC_82035_FTX	HBCC	10426	5051	24367	12185417	127.05	61.29	40.99
HBCC_82036_FTX	HBCC	6513	1690	21189	10877993	70.85	28.86	22.86
HBCC_82037_FTX	HBCC	13874	9332	27277	7859437	109.04	63.01	35.18
HBCC_82038_FTX	HBCC	6928	3631	14686	19935812	138.13	38.03	44.56
HBCC_82039_FTX	HBCC	5575	1347	20635	19536712	108.93	44.67	35.14
HBCC_82040_FTX	HBCC	8405	1829	27295	11960130	100.54	56.83	32.43
HBCC_82041_FTX	HBCC	17449	14805	30326	7795330	136.02	92.15	43.88
HBCC_82042_FTX	HBCC	13913	8464	28340	7359593	102.4	62.37	33.03
HBCC_82043_FTX	HBCC	7075	1907	21699	17706492	125.28	51.38	40.41
HBCC_82044_FTX	HBCC	7950	2136	24557	16050541	127.62	62.47	41.17
HBCC_82045_FTX	HBCC	13557	6469	30599	8593441	116.51	77.65	37.58
HBCC_82046_FTX	HBCC	15305	10212	30222	7267934	111.24	74.09	35.88
HBCC_82047_FTX	HBCC	13383	6673	30333	10772193	144.17	93.31	46.51
HBCC_82048_FTX	HBCC	14485	10265	27391	9210904	133.42	77.89	43.04
HBCC_82049_FTX	HBCC	14122	7534	30329	8580420	121.18	81.16	39.09
HBCC_82050_FTX	HBCC	15974	12252	29519	6118241	97.74	63.96	31.53
HBCC_82051_FTX	HBCC	13500	8180	28185	13292110	179.45	106.17	57.89
HBCC_82052_FTX	HBCC	10323	5134	24571	8819887	91.05	44.51	29.37
HBCC_82053_FTX	HBCC	15352	9908	30041	6880497	105.63	69.84	34.08
HBCC_82054_FTX	HBCC	11629	4278	28743	7596590	88.34	54.42	28.5
HBCC_82055_FTX	HBCC	15729	11574	29403	6717699	105.66	69.4	34.09
HBCC_82056_FTX	HBCC	13266	8452	26056	6769087	89.8	48.09	28.97
HBCC_82057_FTX	HBCC	15381	9946	30464	6530721	100.46	68.97	32.41
HBCC_82058_FTX	HBCC	10474	3176	27673	13325525	139.58	81.25	45.03
HBCC_82059_FTX	HBCC	12809	6731	28048	4738828	60.7	36.02	19.58
HBCC_82061_FTX	HBCC	10327	5714	22725	10842381	111.98	49.89	36.12
HBCC_82062_FTX	HBCC	13656	8690	28096	8669784	118.4	70.78	38.19
HBCC_82063_FTX	HBCC	4374	1184	14190	33922845	148.41	40.32	47.87
HBCC_82064_FTX	HBCC	6524	3675	12711	24755607	161.52	37.3	52.11
HBCC_82065_FTX	HBCC	6408	3412	13298	20404871	130.77	32.67	42.19
HBCC_82066_FTX	HBCC	9777	8427	16639	8325936	81.41	12.14	26.26
HBCC_82067_FTX	HBCC	12132	4797	28637	6216209	75.42	47.12	24.33
HBCC_82068_FTX	HBCC	13307	9434	25431	9682259	128.85	65.93	41.56
HBCC_82069_FTX	HBCC	12698	7425	26344	7212014	91.58	50.13	29.54
HBCC_82070_FTX	HBCC	16362	11656	31020	12762173	208.82	141.22	67.36
HBCC_82071_FTX	HBCC	14564	10362	27314	8797060	128.13	72.81	41.33
HBCC_82072_FTX	HBCC	14121	9615	27289	8981803	126.84	73.89	40.92
HBCC_82073_FTX	HBCC	8567	5123	17289	15001757	128.53	32.32	41.46
HBCC_82074_FTX	HBCC	10075	2609	28956	12946456	130.44	79.59	42.08
HBCC_82075_FTX	HBCC	12219	6374	27419	10058650	122.91	70.36	39.65
HBCC_82076_FTX	HBCC	15464	11797	28510	7649466	118.3	72.4	38.16
HBCC_82077_FTX	HBCC	10823	5493	25316	11746788	127.14	64.55	41.01
HBCC_82078_FTX	HBCC	8999	3444	22266	11009635	99.08	41.03	31.96
HBCC_82079_FTX	HBCC	11174	4364	28320	10738010	119.99	71.73	38.71
HBCC_82080_FTX	HBCC	14592	8934	29649	8866971	129.4	83.51	41.74
HBCC_82081_FTX	HBCC	15028	9408	30309	7721077	116.04	77.34	37.43
HBCC_82082_FTX	HBCC	8034	2120	24890	14975266	120.32	59.79	38.81
HBCC_82083_FTX	HBCC	11103	4901	27013	11506862	127.77	71.89	41.22
HBCC_82084_FTX	HBCC	8492	2992	24311	12087323	102.65	49.54	33.11
HBCC_82085_FTX	HBCC	11532	5762	26781	11943449	137.74	75.79	44.43
NABEC_KEN-1066_FTX	NABEC	6835	4037	19024	20274051	138.58	52.75	44.71
NABEC_KEN-1069_FTX	NABEC	11048	5422	24668	9588028	105.93	51.59	34.17
NABEC_KEN-1070_FTX	NABEC	7894	4904	21427	19799790	156.31	66.05	50.42
NABEC_KEN-1092_FTX	NABEC	12075	8044	24483	7912352	95.55	45.78	30.82
NABEC_KEN-1095_FTX	NABEC	9016	4113	22181	19609553	176.81	71.87	57.04
NABEC_KEN-1106_FTX	NABEC	12641	6986	26842	7978966	100.87	57.65	32.54
NABEC_KEN-1127_FTX	NABEC	8916	3222	22963	16412181	146.33	62.7	47.21
NABEC_KEN-1131_FTX	NABEC	7675	1149	25894	14658885	112.51	59.72	36.3
NABEC_KEN-1132_FTX	NABEC	12700	6063	28967	7902954	100.37	64.15	32.38
NABEC_KEN-1142_FTX	NABEC	8157	2039	24934	20278075	165.43	82.36	53.37
NABEC_KEN-1153_FTX	NABEC	11919	3912	29761	10664333	127.11	85.3	41
NABEC_KEN-1159_FTX	NABEC	8851	1963	27045	21119624	186.95	104.48	60.31
NABEC_KEN-1161_FTX	NABEC	10954	3396	31007	9950647	109	66.8	35.16
NABEC_KEN-1163_FTX	NABEC	9546	3734	25130	15745054	150.3	75.73	48.49
NABEC_KEN-1177_FTX	NABEC	9772	3692	25548	12791511	125	64.68	40.32
NABEC_KEN-1184_FTX	NABEC	12007	5319	28663	8906870	106.95	66.18	34.5
NABEC_KEN-1206_FTX	NABEC	12813	7020	28764	12472674	159.82	98.03	51.56
NABEC_KEN-1221_FTX	NABEC	9740	2479	26990	9067803	88.33	50.82	28.49
NABEC_KEN-1224_FTX	NABEC	8462	1147	28143	23763566	201.1	122.56	64.87
NABEC_KEN-1229_FTX	NABEC	12814	5968	29017	14333855	183.68	118.3	59.25
NABEC_KEN-1245_FTX	NABEC	9193	2722	27253	13292258	122.2	68.87	39.42
NABEC_KEN-5015_FTX	NABEC	9601	2676	27309	13778275	132.29	75.77	42.67
NABEC_KEN-5034_FTX	NABEC	9240	5308	20130	14431680	133.36	43.45	43.02
NABEC_KEN-5062_FTX	NABEC	11578	5759	27157	12803123	148.24	84.65	47.82
NABEC_KEN-5091_FTX	NABEC	8768	3392	22964	29788926	261.19	114.91	84.26
NABEC_KEN-5163_FTX	NABEC	6314	2101	18173	24860591	156.99	47.37	50.64
NABEC_SH-00-34_FTX	NABEC	10383	2672	28574	16225012	168.47	105.31	54.35
NABEC_SH-00-38_FTX	NABEC	12698	5313	29951	10436718	132.53	88.98	42.75
NABEC_SH-00-49_FTX	NABEC	15559	11504	30635	5903793	91.86	65.77	29.63
NABEC_SH-01-31_FTX	NABEC	13769	8037	29134	9940989	136.89	88.85	44.16
NABEC_SH-01-37_FTX	NABEC	13765	7091	30698	7067740	97.29	65.93	31.38
NABEC_SH-02-08_FTX	NABEC	12867	5858	29664	10863582	139.79	93.07	45.09
NABEC_SH-03-15_FTX	NABEC	15984	15627	27564	6160212	98.47	59.44	31.76
NABEC_SH-03-17_FTX	NABEC	12771	6125	28804	9740232	124.4	79.33	40.13
NABEC_SH-04-05_FTX	NABEC	13745	9272	27948	15412824	211.86	126.73	68.34
NABEC_SH-04-08_FTX	NABEC	14257	6819	31516	9725455	138.66	98.45	44.73
NABEC_SH-04-19_FTX	NABEC	11800	5208	27189	18918205	223.25	129.88	72.02
NABEC_SH-04-21_FTX	NABEC	13756	6664	30281	16088799	221.32	153.84	71.39
NABEC_SH-05-10_FTX	NABEC	7772	1124	24711	5529702	42.98	21.02	13.87
NABEC_SH-05-16_FTX	NABEC	10893	3169	26512	9372320	102.1	57.67	32.94
NABEC_SH-05-36_FTX	NABEC	9371	1653	27793	11107541	104.09	62.8	33.58
NABEC_SH-06-05_FTX	NABEC	14848	7364	32345	9715078	144.26	105.37	46.54
NABEC_SH-06-25_FTX	NABEC	6053	840	26945	4679198	28.33	15.77	9.14
NABEC_SH-06-66_FTX	NABEC	15918	13497	29703	6194546	98.61	67.17	31.81
NABEC_SH-07-28_FTX	NABEC	10193	2054	29802	7771641	79.22	52.39	25.56
NABEC_SH-07-37_FTX	NABEC	16054	12909	30606	6904043	110.84	79.8	35.76
NABEC_SH-07-46_FTX	NABEC	15832	12852	29742	7413393	117.37	79.46	37.86
NABEC_SH-07-63_FTX	NABEC	19335	20397	32517	6291486	121.65	95.08	39.24
NABEC_SH-08-04_FTX	NABEC	16561	13852	30441	6714583	111.2	77.79	35.87
NABEC_SH-08-23_FTX	NABEC	9610	3078	26337	13500196	129.75	70.7	41.86
NABEC_SH-92-05_FTX	NABEC	14966	10767	29511	8731768	130.69	86.76	42.16
NABEC_SH-92-14_FTX	NABEC	9067	1426	28020	14243226	129.16	78.98	41.66
NABEC_SH-94-35_FTX	NABEC	13639	8228	28566	13416306	182.99	116.22	59.03
NABEC_SH-95-02_FTX	NABEC	10469	4521	25468	12613611	132.06	68.15	42.6
NABEC_SH-95-21_FTX	NABEC	7731	652	28646	17763674	137.34	85.76	44.3
NABEC_SH-95-34_FTX	NABEC	14886	10523	29366	9212480	137.14	90.6	44.24
NABEC_SH-96-08_FTX	NABEC	14590	11390	28273	23078468	336.73	214.31	108.62
NABEC_SH-96-22_FTX	NABEC	11213	3397	29047	14965249	167.81	108.38	54.13
NABEC_SH-96-30_FTX	NABEC	13189	5934	30247	8683818	114.53	76.13	36.95
NABEC_SH-96-32_FTX	NABEC	13401	5841	30455	10255481	137.44	95.32	44.34
NABEC_SH-96-35_FTX	NABEC	13665	10190	27043	10073919	137.66	80.62	44.41
NABEC_SH-96-38_FTX	NABEC	8589	2087	25801	16314700	140.13	74	45.2
NABEC_SH-96-39_FTX	NABEC	14745	11277	28479	7921254	116.8	73.63	37.68
NABEC_SH-97-09_FTX	NABEC	4850	811	20157	28427677	137.9	51.93	44.49
NABEC_SH-97-19_FTX	NABEC	8939	1588	28180	17209852	153.85	92.62	49.63
NABEC_SH-97-37_FTX	NABEC	12965	5774	29820	9729591	126.15	84.45	40.69
NABEC_SH-97-53_FTX	NABEC	14548	9460	29525	9341189	135.9	90.99	43.84
NABEC_SH-98-23_FTX	NABEC	16359	13235	30818	7763680	127.01	90.41	40.97
NABEC_SH-98-32_FTX	NABEC	10148	2567	28229	11766307	119.4	73.43	38.52
NABEC_SH-99-02_FTX	NABEC	12167	6086	26696	8245931	100.33	57	32.37
NABEC_SH-99-14_FTX	NABEC	14081	7608	30059	7799674	109.83	74.78	35.43
NABEC_SH-99-29_FTX	NABEC	14197	11698	27172	7439963	105.63	61.92	34.07
NABEC_SH-99-31_FTX	NABEC	14561	9366	29946	10893388	158.62	109.6	51.17
NABEC_SH-99-44_FTX	NABEC	12154	5333	27322	13347644	162.23	96.2	52.33
NABEC_SH-99-54_FTX	NABEC	6351	795	25852	19765475	125.53	66	40.5
NABEC_UMARY-1013_FTX	NABEC	6376	870	25688	16544337	105.5	55.16	34.03
NABEC_UMARY-1027_FTX	NABEC	11896	8473	23466	11046601	131.41	58.64	42.39
NABEC_UMARY-1028_FTX	NABEC	8224	2001	25441	14383205	118.3	60.98	38.16
NABEC_UMARY-1064_FTX	NABEC	6753	4186	15236	51655868	348.88	93.98	112.54
NABEC_UMARY-1076_FTX	NABEC	10851	5262	24719	18729039	203.24	99.56	65.56
NABEC_UMARY-1078_FTX	NABEC	11425	7121	23959	11357917	129.77	59.33	41.86
NABEC_UMARY-1079_FTX	NABEC	12163	4333	28787	8489826	103.27	67.18	33.31
NABEC_UMARY-1101_FTX	NABEC	12854	7825	27279	17931385	230.49	133.62	74.35
NABEC_UMARY-1104_FTX	NABEC	8668	2688	24112	15817665	137.11	64.48	44.23
NABEC_UMARY-1113_FTX	NABEC	8289	2617	23645	13166661	109.14	50.15	35.21
NABEC_UMARY-1114_FTX	NABEC	9906	3216	26790	15593349	154.47	86.43	49.83
NABEC_UMARY-1133_FTX	NABEC	14679	10958	28560	6773189	99.43	64.69	32.08
NABEC_UMARY-1134_FTX	NABEC	12337	4558	29303	8291089	102.29	68.36	33
NABEC_UMARY-1135_FTX	NABEC	10731	2586	27736	13003645	139.55	86.28	45.02
NABEC_UMARY-1136_FTX	NABEC	8064	1949	23992	14768269	119.1	55.36	38.42
NABEC_UMARY-1158_FTX	NABEC	9663	2883	24376	10562030	102.07	48.55	32.93
NABEC_UMARY-1206_FTX	NABEC	5278	1922	13552	44567301	235.24	57.66	75.88
NABEC_UMARY-1259_FTX	NABEC	11446	5389	26507	12598864	144.21	80.18	46.52
NABEC_UMARY-1266_FTX	NABEC	6920	2246	21197	20037647	138.66	54.96	44.73
NABEC_UMARY-1277_FTX	NABEC	6940	1194	23383	33734657	234.15	104.28	75.53
NABEC_UMARY-1279_FTX	NABEC	11413	3599	29092	20183383	230.37	148.07	74.31
NABEC_UMARY-1322_FTX	NABEC	12364	6163	26749	9980561	123.41	71.13	39.81
NABEC_UMARY-1323_FTX	NABEC	8297	1318	25442	18342403	152.2	78.56	49.1
NABEC_UMARY-1326_FTX	NABEC	8050	1871	25580	18270527	147.08	76.35	47.45
NABEC_UMARY-1347_FTX	NABEC	8822	2185	24851	17525320	154.62	76.46	49.88
NABEC_UMARY-1362_FTX	NABEC	6358	1323	22281	29500549	187.57	78.28	60.51
NABEC_UMARY-1363_FTX	NABEC	8098	1698	26576	16165804	130.91	71.6	42.23
NABEC_UMARY-1378_FTX	NABEC	11745	6108	26254	8823143	103.63	56.71	33.43
NABEC_UMARY-1379_FTX	NABEC	11546	6111	25212	8418194	97.2	49.49	31.36
NABEC_UMARY-1406_FTX	NABEC	7407	5267	15389	39523510	292.75	90.53	94.44
NABEC_UMARY-1410_FTX	NABEC	9927	3056	25997	13677545	135.78	72.4	43.8
NABEC_UMARY-1442_FTX	NABEC	10076	3251	27232	15602494	157.22	89.72	50.72
NABEC_UMARY-1454_FTX	NABEC	7516	2218	23570	17659792	132.74	60.75	42.82
NABEC_UMARY-1455_FTX	NABEC	14217	10033	28106	6627069	94.22	58.46	30.39
NABEC_UMARY-1461_FTX	NABEC	10457	3523	26438	12495042	130.66	72.42	42.15
NABEC_UMARY-1464_FTX	NABEC	11948	4975	27069	12137624	145.02	85.32	46.78
NABEC_UMARY-1465_FTX	NABEC	7725	6339	11629	36651829	283.15	80.06	91.34
NABEC_UMARY-1475_FTX	NABEC	9769	3102	26062	14012857	136.9	73.86	44.16
NABEC_UMARY-1486_FTX	NABEC	13128	8850	26516	8154317	107.05	59.81	34.53
NABEC_UMARY-1496_FTX	NABEC	12142	4140	29748	10642980	129.23	87.47	41.69
NABEC_UMARY-1498_FTX	NABEC	9974	3943	24965	16711844	166.69	83.14	53.77
NABEC_UMARY-1535_FTX	NABEC	8133	1403	26326	17179551	139.72	76.45	45.07
NABEC_UMARY-1539_FTX	NABEC	8567	2279	25254	14957209	128.15	65.18	41.34
NABEC_UMARY-1540_FTX	NABEC	10516	3819	26401	13083793	137.6	75.88	44.39
NABEC_UMARY-1541_FTX	NABEC	9627	2924	26511	12743820	122.69	67.82	39.58
NABEC_UMARY-1543_FTX	NABEC	9924	3879	25363	16095098	159.74	81.91	51.53
NABEC_UMARY-1545_FTX	NABEC	7412	1429	24373	21113568	156.51	75.06	50.49
NABEC_UMARY-1568_FTX	NABEC	9107	2052	27863	20462779	186.36	112.01	60.12
NABEC_UMARY-1570_FTX	NABEC	10497	3323	28076	14029493	147.28	88.85	47.51
NABEC_UMARY-1571_FTX	NABEC	11612	4532	28092	11463648	133.12	81.61	42.94
NABEC_UMARY-1584_FTX	NABEC	10124	2029	28329	14428483	146.07	91.58	47.12
NABEC_UMARY-1607_FTX	NABEC	10802	4757	25826	14465008	156.25	82.56	50.41
NABEC_UMARY-1609_FTX	NABEC	13533	10020	26660	9611621	130.08	73.7	41.96
NABEC_UMARY-1648_FTX	NABEC	11858	2677	31869	8807306	104.44	75.33	33.69
NABEC_UMARY-165_FTX	NABEC	12734	7855	26320	12237190	155.83	86.39	50.27
NABEC_UMARY-1668_FTX	NABEC	11158	3970	28031	11522960	128.58	78.59	41.48
NABEC_UMARY-1672_FTX	NABEC	10856	3023	28287	10469587	113.66	71.02	36.67
NABEC_UMARY-1675_FTX	NABEC	13410	7537	29004	11115803	149.06	95.41	48.09
NABEC_UMARY-1710_FTX	NABEC	10741	4527	26299	12132861	130.33	71.26	42.04
NABEC_UMARY-1713_FTX	NABEC	13940	8727	28913	8842219	123.27	80.09	39.76
NABEC_UMARY-1743_FTX	NABEC	9597	3500	25189	15423406	148.02	74.89	47.75
NABEC_UMARY-177_FTX	NABEC	14864	10111	29879	8137111	120.96	84.09	39.02
NABEC_UMARY-1789_FTX	NABEC	14799	7020	32120	5290495	78.3	58.16	25.26
NABEC_UMARY-1792_FTX	NABEC	12541	5578	28723	15861785	198.93	127.57	64.17
NABEC_UMARY-1794_FTX	NABEC	9267	2848	26477	6201824	57.48	31.18	18.54
NABEC_UMARY-1795_FTX	NABEC	7520	5895	12555	36261777	272.7	73.77	87.97
NABEC_UMARY-1796_FTX	NABEC	12853	5322	29729	10025398	128.86	85.61	41.57
NABEC_UMARY-1797_FTX	NABEC	11415	4379	27364	11107210	126.8	74.66	40.9
NABEC_UMARY-1823_FTX	NABEC	5693	1011	24635	28068690	159.81	78.27	51.55
NABEC_UMARY-1825_FTX	NABEC	13910	7745	29391	10570014	147.04	98.9	47.43
NABEC_UMARY-1827_FTX	NABEC	8370	1736	25412	16863354	141.15	72.5	45.53
NABEC_UMARY-1831_FTX	NABEC	15091	10177	30661	5710448	86.18	59.19	27.8
NABEC_UMARY-1841_FTX	NABEC	8077	1876	25108	16063282	129.75	65.32	41.85
NABEC_UMARY-1843_FTX	NABEC	11317	3180	29848	13017447	147.32	99.59	47.52
NABEC_UMARY-1845_FTX	NABEC	14932	10624	29611	7751060	115.74	77.3	37.34
NABEC_UMARY-1847_FTX	NABEC	5190	764	21490	31190430	161.88	63.24	52.22
NABEC_UMARY-1849_FTX	NABEC	8502	3153	22961	15546654	132.18	57.3	42.64
NABEC_UMARY-1859_FTX	NABEC	13047	5269	30048	14646938	191.11	130.96	61.65
NABEC_UMARY-1861_FTX	NABEC	12458	7463	26608	9033133	112.54	63.24	36.3
NABEC_UMARY-1862_FTX	NABEC	6872	1031	26004	20202876	138.85	73.8	44.79
NABEC_UMARY-1865_FTX	NABEC	7104	1286	24417	18090576	128.53	61.73	41.46
NABEC_UMARY-1902_FTX	NABEC	13266	5300	30333	6259552	83.05	58.21	26.79
NABEC_UMARY-1909_FTX	NABEC	5999	4050	11684	46313960	277.85	76.21	89.63
NABEC_UMARY-1935_FTX	NABEC	10523	3896	26299	11247641	118.37	64.54	38.18
NABEC_UMARY-240_FTX	NABEC	7932	1466	25791	13281120	105.35	55.46	33.99
NABEC_UMARY-251_FTX	NABEC	10049	3230	24575	9461558	95.09	45.87	30.67
NABEC_UMARY-260_FTX	NABEC	12895	6163	29167	5597626	72.18	45.94	23.29
NABEC_UMARY-26_FTX	NABEC	7707	2628	24091	12770954	98.43	46.89	31.75
NABEC_UMARY-288_FTX	NABEC	8205	2501	23287	19772630	162.25	71.78	52.34
NABEC_UMARY-4228_FTX	NABEC	7989	3059	20737	17552161	140.24	52.6	45.24
NABEC_UMARY-4263_FTX	NABEC	6043	4007	11796	42760860	258.41	85.06	83.36
NABEC_UMARY-4540_FTX	NABEC	12133	5017	27873	9838611	119.38	73.18	38.51
NABEC_UMARY-4542_FTX	NABEC	8691	1442	28023	17809947	154.79	92.61	49.93
NABEC_UMARY-4546_FTX	NABEC	16404	12170	31583	11844072	194.3	141.97	62.68
NABEC_UMARY-4549_FTX	NABEC	8030	3112	21084	15754540	126.51	48	40.81
NABEC_UMARY-455_FTX	NABEC	9058	1573	29603	13012382	117.87	76.66	38.02
NABEC_UMARY-4592_FTX	NABEC	6934	2355	20155	25951399	179.96	62.78	58.05
NABEC_UMARY-4636_FTX	NABEC	10799	1868	29127	9831319	106.17	69.99	34.25
NABEC_UMARY-4638_FTX	NABEC	13014	4833	30899	5403994	70.33	49.17	22.69
NABEC_UMARY-4640_FTX	NABEC	12701	6713	28139	9466135	120.23	73.11	38.79
NABEC_UMARY-4669_FTX	NABEC	13948	7375	30445	6913607	96.43	66.79	31.11
NABEC_UMARY-4725_FTX	NABEC	9280	2880	26291	15471210	143.59	77.66	46.32
NABEC_UMARY-4726_FTX	NABEC	12611	6627	27394	13746894	173.37	102.58	55.93
NABEC_UMARY-4727_FTX	NABEC	11357	5247	27616	9632661	109.4	64.68	35.29
NABEC_UMARY-4728_FTX	NABEC	8901	2707	24322	19140436	170.37	81.23	54.96
NABEC_UMARY-4729_FTX	NABEC	11390	5623	26548	8561719	97.53	53.84	31.46
NABEC_UMARY-4735_FTX	NABEC	6984	1314	25147	15704707	109.69	55.37	35.38
NABEC_UMARY-4782_FTX	NABEC	13773	6870	31239	10280198	141.59	96.01	45.68
NABEC_UMARY-4786_FTX	NABEC	9569	2635	26827	14229038	136.16	77.08	43.92
NABEC_UMARY-4789_FTX	NABEC	13262	6436	29641	11100291	147.22	98.1	47.49
NABEC_UMARY-4842_FTX	NABEC	10548	5066	23795	11652298	122.92	55.73	39.65
NABEC_UMARY-4903_FTX	NABEC	12320	10510	22585	10652294	131.24	52.52	42.34
NABEC_UMARY-4906_FTX	NABEC	12467	5610	28940	9768290	121.79	78.17	39.29
NABEC_UMARY-4915_FTX	NABEC	8022	7972	12052	15678091	125.78	12.42	40.58
NABEC_UMARY-4916_FTX	NABEC	10558	3975	26824	14673844	154.93	87.1	49.98
NABEC_UMARY-4924_FTX	NABEC	10282	1168	30205	14903681	153.25	107.25	49.44
NABEC_UMARY-5024_FTX	NABEC	9084	4132	21352	14550960	132.19	47.95	42.64
NABEC_UMARY-5028_FTX	NABEC	10461	6986	21645	14451319	151.19	59.26	48.77
NABEC_UMARY-5077_FTX	NABEC	9819	4634	24799	11316003	111.12	54.84	35.84
NABEC_UMARY-5078_FTX	NABEC	7634	1659	24082	16065090	122.65	57.53	39.57
NABEC_UMARY-5079_FTX	NABEC	9334	4315	21790	13506476	126.08	48.34	40.67
NABEC_UMARY-5086_FTX	NABEC	11824	3432	29354	13531960	160	106.41	51.62
NABEC_UMARY-5087_FTX	NABEC	8295	2030	25471	16261492	134.9	69.8	43.52
NABEC_UMARY-5088_FTX	NABEC	11864	5260	28198	12766600	151.47	92.91	48.86
NABEC_UMARY-5114_FTX	NABEC	5544	1314	20032	20518926	113.76	42.04	36.7
NABEC_UMARY-5116_FTX	NABEC	12518	5042	29694	10514425	131.62	86.07	42.46
NABEC_UMARY-5117_FTX	NABEC	7407	910	28459	15100429	111.86	69.62	36.09
NABEC_UMARY-5120_FTX	NABEC	11031	4278	27154	12876135	142.04	82.43	45.82
NABEC_UMARY-5123_FTX	NABEC	13854	7668	29889	9327848	129.23	84.99	41.69
NABEC_UMARY-5171_FTX	NABEC	10523	5674	24059	10395699	109.4	51.84	35.29
NABEC_UMARY-5179_FTX	NABEC	8229	1383	27721	18129464	149.19	86.97	48.13
NABEC_UMARY-544_FTX	NABEC	8356	2039	24813	32963895	275.46	135.99	88.86
NABEC_UMARY-55_FTX	NABEC	6835	1643	22676	35926040	245.59	105.58	79.22
NABEC_UMARY-602_FTX	NABEC	7789	1517	24999	19557777	152.34	76.16	49.14
NABEC_UMARY-604_FTX	NABEC	9838	4028	25826	14154175	139.26	73.09	44.92
NABEC_UMARY-634_FTX	NABEC	9835	1853	27868	13939023	137.09	83.63	44.22
NABEC_UMARY-650_FTX	NABEC	12511	5373	29130	12695593	158.85	103.02	51.24
NABEC_UMARY-671_FTX	NABEC	12351	4916	28210	9607466	118.66	75.23	38.28
NABEC_UMARY-794_FTX	NABEC	13535	7232	28722	8846101	119.74	77.3	38.63
NABEC_UMARY-813_FTX	NABEC	10101	3272	25876	14000156	141.43	75.47	45.62
NABEC_UMARY-818_FTX	NABEC	15366	10017	31145	6646470	102.13	72.86	32.95
NABEC_UMARY-819_FTX	NABEC	11540	6302	26030	11116312	128.28	69.24	41.38
NABEC_UMARY-871_FTX	NABEC	6225	4893	10520	33540534	208.82	48.81	67.36
NABEC_UMARY-879_FTX	NABEC	6607	4487	13516	41704621	275.55	89.1	88.89
NABEC_UMARY-914_FTX	NABEC	10629	4730	25339	13460403	143.08	73.26	46.15
NABEC_UMARY-933_FTX	NABEC	10115	3969	24510	14405306	145.72	70.18	47.01

## Sheet: S2_Cohort Demographic 
SampleId	Tissue	Region	Cohort	Predicted Ancestry	Sex	Age at death
	Brain	frontal cortex	NABEC
NABEC_KEN-1066_FTX	Brain	frontal cortex	NABEC		male	81
NABEC_KEN-1069_FTX	Brain	frontal cortex	NABEC		male	87
NABEC_KEN-1070_FTX	Brain	frontal cortex	NABEC		male	82
NABEC_KEN-1092_FTX	Brain	frontal cortex	NABEC		female	86
NABEC_KEN-1095_FTX	Brain	frontal cortex	NABEC		female	90
NABEC_KEN-1106_FTX	Brain	frontal cortex	NABEC		male	79
NABEC_KEN-1127_FTX	Brain	frontal cortex	NABEC		female	91
NABEC_KEN-1131_FTX	Brain	frontal cortex	NABEC		female	80
NABEC_KEN-1132_FTX	Brain	frontal cortex	NABEC		female	95
NABEC_KEN-1142_FTX	Brain	frontal cortex	NABEC		male	92
NABEC_KEN-1153_FTX	Brain	frontal cortex	NABEC		female	75
NABEC_KEN-1159_FTX	Brain	frontal cortex	NABEC		female	86
NABEC_KEN-1161_FTX	Brain	frontal cortex	NABEC		female	84
NABEC_KEN-1163_FTX	Brain	frontal cortex	NABEC		female	84
NABEC_KEN-1177_FTX	Brain	frontal cortex	NABEC		female	93
NABEC_KEN-1184_FTX	Brain	frontal cortex	NABEC		female	92
NABEC_KEN-1206_FTX	Brain	frontal cortex	NABEC		female	94
NABEC_KEN-1224_FTX	Brain	frontal cortex	NABEC		female	93
NABEC_KEN-1229_FTX	Brain	frontal cortex	NABEC		female	92
NABEC_KEN-1245_FTX	Brain	frontal cortex	NABEC		male	88
NABEC_KEN-5015_FTX	Brain	frontal cortex	NABEC		male	84
NABEC_KEN-5034_FTX	Brain	frontal cortex	NABEC		female	95
NABEC_KEN-5062_FTX	Brain	frontal cortex	NABEC		male	92
NABEC_KEN-5091_FTX	Brain	frontal cortex	NABEC		male	81
NABEC_KEN-5163_FTX	Brain	frontal cortex	NABEC		male	96
NABEC_SH-00-34_FTX	Brain	frontal cortex	NABEC		male	85
NABEC_SH-00-38_FTX	Brain	frontal cortex	NABEC		female	91
NABEC_SH-00-49_FTX	Brain	frontal cortex	NABEC		female	86
NABEC_SH-01-31_FTX	Brain	frontal cortex	NABEC		male	81
NABEC_SH-01-37_FTX	Brain	frontal cortex	NABEC		female	88
NABEC_SH-02-08_FTX	Brain	frontal cortex	NABEC		male	95
NABEC_SH-03-15_FTX	Brain	frontal cortex	NABEC		male	80
NABEC_SH-03-17_FTX	Brain	frontal cortex	NABEC		male	90
NABEC_SH-04-05_FTX	Brain	frontal cortex	NABEC		female	82
NABEC_SH-04-08_FTX	Brain	frontal cortex	NABEC		male	73
NABEC_SH-04-19_FTX	Brain	frontal cortex	NABEC		male	84
NABEC_SH-04-21_FTX	Brain	frontal cortex	NABEC		male	89
NABEC_SH-05-10_FTX	Brain	frontal cortex	NABEC		male	91
NABEC_SH-05-16_FTX	Brain	frontal cortex	NABEC		male	82
NABEC_SH-05-36_FTX	Brain	frontal cortex	NABEC		male	82
NABEC_SH-06-05_FTX	Brain	frontal cortex	NABEC		female	88
NABEC_SH-06-25_FTX	Brain	frontal cortex	NABEC		female	82
NABEC_SH-06-66_FTX	Brain	frontal cortex	NABEC		male	78
NABEC_SH-07-28_FTX	Brain	frontal cortex	NABEC		male	86
NABEC_SH-07-37_FTX	Brain	frontal cortex	NABEC		male	89
NABEC_SH-07-46_FTX	Brain	frontal cortex	NABEC		female	91
NABEC_SH-07-63_FTX	Brain	frontal cortex	NABEC		female	87
NABEC_SH-08-04_FTX	Brain	frontal cortex	NABEC		female	94
NABEC_SH-08-23_FTX	Brain	frontal cortex	NABEC		male	85
NABEC_SH-92-05_FTX	Brain	frontal cortex	NABEC		male	82
NABEC_SH-92-14_FTX	Brain	frontal cortex	NABEC		female	95
NABEC_SH-94-35_FTX	Brain	frontal cortex	NABEC		female	78
NABEC_SH-95-02_FTX	Brain	frontal cortex	NABEC		male	70
NABEC_SH-95-21_FTX	Brain	frontal cortex	NABEC		male	79
NABEC_SH-95-34_FTX	Brain	frontal cortex	NABEC		male	82
NABEC_SH-96-08_FTX	Brain	frontal cortex	NABEC		male	78
NABEC_SH-96-22_FTX	Brain	frontal cortex	NABEC		male	94
NABEC_SH-96-30_FTX	Brain	frontal cortex	NABEC		male	90
NABEC_SH-96-32_FTX	Brain	frontal cortex	NABEC		female	85
NABEC_SH-96-35_FTX	Brain	frontal cortex	NABEC		male	84
NABEC_SH-96-38_FTX	Brain	frontal cortex	NABEC		male	69
NABEC_SH-96-39_FTX	Brain	frontal cortex	NABEC		female	73
NABEC_SH-97-09_FTX	Brain	frontal cortex	NABEC		female	81
NABEC_SH-97-19_FTX	Brain	frontal cortex	NABEC		male	87
NABEC_SH-97-37_FTX	Brain	frontal cortex	NABEC		male	83
NABEC_SH-97-53_FTX	Brain	frontal cortex	NABEC		male	91
NABEC_SH-98-23_FTX	Brain	frontal cortex	NABEC		male	68
NABEC_SH-98-32_FTX	Brain	frontal cortex	NABEC		male	83
NABEC_SH-99-14_FTX	Brain	frontal cortex	NABEC		male	86
NABEC_SH-99-29_FTX	Brain	frontal cortex	NABEC		male	81
NABEC_SH-99-31_FTX	Brain	frontal cortex	NABEC		female	85
NABEC_SH-99-44_FTX	Brain	frontal cortex	NABEC		male	69
NABEC_SH-99-54_FTX	Brain	frontal cortex	NABEC		female	86
NABEC_UMARY-1013_FTX	Brain	frontal cortex	NABEC		male	18
NABEC_UMARY-1027_FTX	Brain	frontal cortex	NABEC		male	22
NABEC_UMARY-1028_FTX	Brain	frontal cortex	NABEC		male	39
NABEC_UMARY-1064_FTX	Brain	frontal cortex	NABEC		female	40
NABEC_UMARY-1076_FTX	Brain	frontal cortex	NABEC		male	17
NABEC_UMARY-1078_FTX	Brain	frontal cortex	NABEC		female	17
NABEC_UMARY-1079_FTX	Brain	frontal cortex	NABEC		female	19
NABEC_UMARY-1101_FTX	Brain	frontal cortex	NABEC		female	19
NABEC_UMARY-1104_FTX	Brain	frontal cortex	NABEC		male	35
NABEC_UMARY-1113_FTX	Brain	frontal cortex	NABEC		male	56
NABEC_UMARY-1114_FTX	Brain	frontal cortex	NABEC		male	31
NABEC_UMARY-1133_FTX	Brain	frontal cortex	NABEC		male	38
NABEC_UMARY-1134_FTX	Brain	frontal cortex	NABEC		male	41
NABEC_UMARY-1135_FTX	Brain	frontal cortex	NABEC		male	42
NABEC_UMARY-1136_FTX	Brain	frontal cortex	NABEC		female	33
NABEC_UMARY-1158_FTX	Brain	frontal cortex	NABEC		male	16
NABEC_UMARY-1259_FTX	Brain	frontal cortex	NABEC		male	24
NABEC_UMARY-1266_FTX	Brain	frontal cortex	NABEC		male	42
NABEC_UMARY-1277_FTX	Brain	frontal cortex	NABEC		male	35
NABEC_UMARY-1279_FTX	Brain	frontal cortex	NABEC		female	17
NABEC_UMARY-1322_FTX	Brain	frontal cortex	NABEC		male	16
NABEC_UMARY-1323_FTX	Brain	frontal cortex	NABEC		male	16
NABEC_UMARY-1326_FTX	Brain	frontal cortex	NABEC		male	37
NABEC_UMARY-1347_FTX	Brain	frontal cortex	NABEC		female	19
NABEC_UMARY-1362_FTX	Brain	frontal cortex	NABEC		male	48
NABEC_UMARY-1363_FTX	Brain	frontal cortex	NABEC		female	40
NABEC_UMARY-1378_FTX	Brain	frontal cortex	NABEC		male	55
NABEC_UMARY-1379_FTX	Brain	frontal cortex	NABEC		female	53
NABEC_UMARY-1406_FTX	Brain	frontal cortex	NABEC		female	38
NABEC_UMARY-1410_FTX	Brain	frontal cortex	NABEC		male	45
NABEC_UMARY-1442_FTX	Brain	frontal cortex	NABEC		male	22
NABEC_UMARY-1454_FTX	Brain	frontal cortex	NABEC		female	47
NABEC_UMARY-1455_FTX	Brain	frontal cortex	NABEC		female	25
NABEC_UMARY-1461_FTX	Brain	frontal cortex	NABEC		male	31
NABEC_UMARY-1464_FTX	Brain	frontal cortex	NABEC		male	42
NABEC_UMARY-1465_FTX	Brain	frontal cortex	NABEC		male	17
NABEC_UMARY-1475_FTX	Brain	frontal cortex	NABEC		male	20
NABEC_UMARY-1486_FTX	Brain	frontal cortex	NABEC		female	22
NABEC_UMARY-1496_FTX	Brain	frontal cortex	NABEC		female	53
NABEC_UMARY-1498_FTX	Brain	frontal cortex	NABEC		male	48
NABEC_UMARY-1535_FTX	Brain	frontal cortex	NABEC		male	34
NABEC_UMARY-1539_FTX	Brain	frontal cortex	NABEC		female	33
NABEC_UMARY-1540_FTX	Brain	frontal cortex	NABEC		male	28
NABEC_UMARY-1541_FTX	Brain	frontal cortex	NABEC		female	20
NABEC_UMARY-1543_FTX	Brain	frontal cortex	NABEC		male	17
NABEC_UMARY-1545_FTX	Brain	frontal cortex	NABEC		male	45
NABEC_UMARY-1570_FTX	Brain	frontal cortex	NABEC		male	48
NABEC_UMARY-1584_FTX	Brain	frontal cortex	NABEC		female	18
NABEC_UMARY-1607_FTX	Brain	frontal cortex	NABEC		female	17
NABEC_UMARY-1609_FTX	Brain	frontal cortex	NABEC		female	33
NABEC_UMARY-1648_FTX	Brain	frontal cortex	NABEC		female	38
NABEC_UMARY-165_FTX	Brain	frontal cortex	NABEC		male	15
NABEC_UMARY-1668_FTX	Brain	frontal cortex	NABEC		male	19
NABEC_UMARY-1672_FTX	Brain	frontal cortex	NABEC		male	19
NABEC_UMARY-1675_FTX	Brain	frontal cortex	NABEC		male	32
NABEC_UMARY-1710_FTX	Brain	frontal cortex	NABEC		female	26
NABEC_UMARY-1713_FTX	Brain	frontal cortex	NABEC		male	23
NABEC_UMARY-1743_FTX	Brain	frontal cortex	NABEC		female	44
NABEC_UMARY-177_FTX	Brain	frontal cortex	NABEC		male	16
NABEC_UMARY-1795_FTX	Brain	frontal cortex	NABEC		female	49
NABEC_UMARY-1796_FTX	Brain	frontal cortex	NABEC		male	16
NABEC_UMARY-1797_FTX	Brain	frontal cortex	NABEC		male	43
NABEC_UMARY-1823_FTX	Brain	frontal cortex	NABEC		male	15
NABEC_UMARY-1825_FTX	Brain	frontal cortex	NABEC		male	48
NABEC_UMARY-1827_FTX	Brain	frontal cortex	NABEC		female	39
NABEC_UMARY-1841_FTX	Brain	frontal cortex	NABEC		male	19
NABEC_UMARY-1843_FTX	Brain	frontal cortex	NABEC		female	15
NABEC_UMARY-1845_FTX	Brain	frontal cortex	NABEC		female	18
NABEC_UMARY-1847_FTX	Brain	frontal cortex	NABEC		male	57
NABEC_UMARY-1849_FTX	Brain	frontal cortex	NABEC		male	48
NABEC_UMARY-1859_FTX	Brain	frontal cortex	NABEC		male	30
NABEC_UMARY-1861_FTX	Brain	frontal cortex	NABEC		male	54
NABEC_UMARY-1862_FTX	Brain	frontal cortex	NABEC		male	20
NABEC_UMARY-1865_FTX	Brain	frontal cortex	NABEC		male	55
NABEC_UMARY-1909_FTX	Brain	frontal cortex	NABEC		male	40
NABEC_UMARY-1935_FTX	Brain	frontal cortex	NABEC		male	43
NABEC_UMARY-240_FTX	Brain	frontal cortex	NABEC		female	36
NABEC_UMARY-251_FTX	Brain	frontal cortex	NABEC		male	52
NABEC_UMARY-26_FTX	Brain	frontal cortex	NABEC		female	18
NABEC_UMARY-288_FTX	Brain	frontal cortex	NABEC		male	42
NABEC_UMARY-4228_FTX	Brain	frontal cortex	NABEC		female	44
NABEC_UMARY-4263_FTX	Brain	frontal cortex	NABEC		male	61
NABEC_UMARY-4540_FTX	Brain	frontal cortex	NABEC		male	25
NABEC_UMARY-4542_FTX	Brain	frontal cortex	NABEC		male	22
NABEC_UMARY-4546_FTX	Brain	frontal cortex	NABEC		female	86
NABEC_UMARY-4549_FTX	Brain	frontal cortex	NABEC		male	58
NABEC_UMARY-455_FTX	Brain	frontal cortex	NABEC		male	19
NABEC_UMARY-4592_FTX	Brain	frontal cortex	NABEC		male	38
NABEC_UMARY-4636_FTX	Brain	frontal cortex	NABEC		female	43
NABEC_UMARY-4640_FTX	Brain	frontal cortex	NABEC		female	47
NABEC_UMARY-4669_FTX	Brain	frontal cortex	NABEC		male	16
NABEC_UMARY-4725_FTX	Brain	frontal cortex	NABEC		female	32
NABEC_UMARY-4726_FTX	Brain	frontal cortex	NABEC		male	28
NABEC_UMARY-4727_FTX	Brain	frontal cortex	NABEC		male	20
NABEC_UMARY-4728_FTX	Brain	frontal cortex	NABEC		male	17
NABEC_UMARY-4729_FTX	Brain	frontal cortex	NABEC		male	24
NABEC_UMARY-4735_FTX	Brain	frontal cortex	NABEC		male	73
NABEC_UMARY-4782_FTX	Brain	frontal cortex	NABEC		male	18
NABEC_UMARY-4786_FTX	Brain	frontal cortex	NABEC		male	22
NABEC_UMARY-4789_FTX	Brain	frontal cortex	NABEC		female	72
NABEC_UMARY-4842_FTX	Brain	frontal cortex	NABEC		male	47
NABEC_UMARY-4903_FTX	Brain	frontal cortex	NABEC		female	31
NABEC_UMARY-4906_FTX	Brain	frontal cortex	NABEC		female	16
NABEC_UMARY-4915_FTX	Brain	frontal cortex	NABEC		male	49
NABEC_UMARY-4916_FTX	Brain	frontal cortex	NABEC		male	19
NABEC_UMARY-4924_FTX	Brain	frontal cortex	NABEC		male	48
NABEC_UMARY-5024_FTX	Brain	frontal cortex	NABEC		male	56
NABEC_UMARY-5028_FTX	Brain	frontal cortex	NABEC		male	67
NABEC_UMARY-5077_FTX	Brain	frontal cortex	NABEC		female	16
NABEC_UMARY-5078_FTX	Brain	frontal cortex	NABEC		male	48
NABEC_UMARY-5079_FTX	Brain	frontal cortex	NABEC		male	33
NABEC_UMARY-5086_FTX	Brain	frontal cortex	NABEC		female	47
NABEC_UMARY-5087_FTX	Brain	frontal cortex	NABEC		male	44
NABEC_UMARY-5088_FTX	Brain	frontal cortex	NABEC		male	66
NABEC_UMARY-5114_FTX	Brain	frontal cortex	NABEC		male	37
NABEC_UMARY-5116_FTX	Brain	frontal cortex	NABEC		male	48
NABEC_UMARY-5117_FTX	Brain	frontal cortex	NABEC		male	50
NABEC_UMARY-5120_FTX	Brain	frontal cortex	NABEC		female	50
NABEC_UMARY-5123_FTX	Brain	frontal cortex	NABEC		male	61
NABEC_UMARY-5171_FTX	Brain	frontal cortex	NABEC		male	79
NABEC_UMARY-5179_FTX	Brain	frontal cortex	NABEC		male	52
NABEC_UMARY-544_FTX	Brain	frontal cortex	NABEC		male	38
NABEC_UMARY-55_FTX	Brain	frontal cortex	NABEC		female	19
NABEC_UMARY-602_FTX	Brain	frontal cortex	NABEC		male	27
NABEC_UMARY-604_FTX	Brain	frontal cortex	NABEC		male	43
NABEC_UMARY-650_FTX	Brain	frontal cortex	NABEC		female	25
NABEC_UMARY-671_FTX	Brain	frontal cortex	NABEC		male	17
NABEC_UMARY-794_FTX	Brain	frontal cortex	NABEC		female	51
NABEC_UMARY-813_FTX	Brain	frontal cortex	NABEC		female	30
NABEC_UMARY-818_FTX	Brain	frontal cortex	NABEC		male	27
NABEC_UMARY-819_FTX	Brain	frontal cortex	NABEC		male	18
NABEC_UMARY-914_FTX	Brain	frontal cortex	NABEC		male	20
NABEC_UMARY-933_FTX	Brain	frontal cortex	NABEC		male	20
HBCC_81925_FTX	Brain	PFC	HBCC		Male	49.8
HBCC_81927_FTX	Brain	PFC	HBCC		Male	58.5
HBCC_81928_FTX	Brain	PFC	HBCC		Male	37.6
HBCC_81929_FTX	Brain	PFC	HBCC		Male	53.3
HBCC_81930_FTX	Brain	PFC	HBCC		Male	51.6
HBCC_81931_FTX	Brain	PFC	HBCC		Male	18.2
HBCC_81932_FTX	Brain	PFC	HBCC		Female	57.4
HBCC_81933_FTX	Brain	PFC	HBCC		Female	44.2
HBCC_81934_FTX	Brain	PFC	HBCC		Male	24.8
HBCC_81935_FTX	Brain	PFC	HBCC		Male	38.5
HBCC_81936_FTX	Brain	PFC	HBCC		Female	53
HBCC_81937_FTX	Brain	PFC	HBCC		Male	49.8
HBCC_81939_FTX	Brain	PFC	HBCC		Female	57.9
HBCC_81941_FTX	Brain	PFC	HBCC		Male	23.6
HBCC_81942_FTX	Brain	PFC	HBCC		Female	39.8
HBCC_81943_FTX	Brain	PFC	HBCC		Female	50
HBCC_81944_FTX	Brain	PFC	HBCC		Male	40.3
HBCC_81945_FTX	Brain	PFC	HBCC		Male	31.8
HBCC_81946_FTX	Brain	PFC	HBCC		Male	59.9
HBCC_81947_FTX	Brain	PFC	HBCC		Male	35.6
HBCC_81948_FTX	Brain	PFC	HBCC		Female	46.6
HBCC_81949_FTX	Brain	PFC	HBCC		Male	49.7
HBCC_81950_FTX	Brain	PFC	HBCC		Male	19.9
HBCC_81951_FTX	Brain	PFC	HBCC		Female	26.8
HBCC_81952_FTX	Brain	PFC	HBCC		Female	46.7
HBCC_81953_FTX	Brain	PFC	HBCC		Female	54.9
HBCC_81954_FTX	Brain	PFC	HBCC		Female	26.2
HBCC_81955_FTX	Brain	PFC	HBCC		Female	41.2
HBCC_81956_FTX	Brain	PFC	HBCC		Male	54
HBCC_81957_FTX	Brain	PFC	HBCC		Male	30.3
HBCC_81958_FTX	Brain	PFC	HBCC		Male	45.2
HBCC_81959_FTX	Brain	PFC	HBCC		Male	54.9
HBCC_81960_FTX	Brain	PFC	HBCC		Female	42.7
HBCC_81961_FTX	Brain	PFC	HBCC		Male	42.3
HBCC_81962_FTX	Brain	PFC	HBCC		Male	71.4
HBCC_81963_FTX	Brain	PFC	HBCC		Male	51.7
HBCC_81964_FTX	Brain	PFC	HBCC		Male	29.1
HBCC_81965_FTX	Brain	PFC	HBCC		Male	46
HBCC_81967_FTX	Brain	PFC	HBCC		Male	24.6
HBCC_81968_FTX	Brain	PFC	HBCC		Female	31.5
HBCC_81969_FTX	Brain	PFC	HBCC		Male	34.8
HBCC_81970_FTX	Brain	PFC	HBCC		Male	29.8
HBCC_81971_FTX	Brain	PFC	HBCC		Male	40.5
HBCC_81972_FTX	Brain	PFC	HBCC		Male	52.2
HBCC_81973_FTX	Brain	PFC	HBCC		Female	45.8
HBCC_81974_FTX	Brain	PFC	HBCC		Female	36.5
HBCC_81975_FTX	Brain	PFC	HBCC		Male	58.7
HBCC_81976_FTX	Brain	PFC	HBCC		Female	46.1
HBCC_81977_FTX	Brain	PFC	HBCC		Female	54.6
HBCC_81978_FTX	Brain	PFC	HBCC		Male	33
HBCC_81979_FTX	Brain	PFC	HBCC		Male	29.5
HBCC_81980_FTX	Brain	PFC	HBCC		Female	38.6
HBCC_81981_FTX	Brain	PFC	HBCC		Female	51.9
HBCC_81982_FTX	Brain	PFC	HBCC		Female	58
HBCC_81983_FTX	Brain	PFC	HBCC		Female	44.8
HBCC_81984_FTX	Brain	PFC	HBCC		Female	21.3
HBCC_81985_FTX	Brain	PFC	HBCC		Male	42
HBCC_81986_FTX	Brain	PFC	HBCC		Female	58.1
HBCC_81987_FTX	Brain	PFC	HBCC		Male	22.1
HBCC_81988_FTX	Brain	PFC	HBCC		Male	59.9
HBCC_81989_FTX	Brain	PFC	HBCC		Male	36.8
HBCC_81990_FTX	Brain	PFC	HBCC		Female	65
HBCC_81991_FTX	Brain	PFC	HBCC		Female	41
HBCC_81992_FTX	Brain	PFC	HBCC		Female	65
HBCC_81993_FTX	Brain	PFC	HBCC		Male	42.2
HBCC_81994_FTX	Brain	PFC	HBCC		Male	38.8
HBCC_81995_FTX	Brain	PFC	HBCC		Female	53.4
HBCC_81996_FTX	Brain	PFC	HBCC		Female	66.1
HBCC_81997_FTX	Brain	PFC	HBCC		Male	23.2
HBCC_81998_FTX	Brain	PFC	HBCC		Female	56.1
HBCC_81999_FTX	Brain	PFC	HBCC		Female	50
HBCC_82001_FTX	Brain	PFC	HBCC		Male	33.3
HBCC_82002_FTX	Brain	PFC	HBCC		Female	33.8
HBCC_82003_FTX	Brain	PFC	HBCC		Female	40.8
HBCC_82004_FTX	Brain	PFC	HBCC		Female	45.4
HBCC_82005_FTX	Brain	PFC	HBCC		Female	53.6
HBCC_82006_FTX	Brain	PFC	HBCC		Male	27.3
HBCC_82007_FTX	Brain	PFC	HBCC		Female	48.6
HBCC_82008_FTX	Brain	PFC	HBCC		Female	64.9
HBCC_82009_FTX	Brain	PFC	HBCC		Male	31.6
HBCC_82010_FTX	Brain	PFC	HBCC		Female	54.5
HBCC_82011_FTX	Brain	PFC	HBCC		Male	64.6
HBCC_82012_FTX	Brain	PFC	HBCC		Male	44.5
HBCC_82013_FTX	Brain	PFC	HBCC		Male	24.9
HBCC_82014_FTX	Brain	PFC	HBCC		Male	18.1
HBCC_82015_FTX	Brain	PFC	HBCC		Male	48.6
HBCC_82016_FTX	Brain	PFC	HBCC		Male	29.1
HBCC_82017_FTX	Brain	PFC	HBCC		Female	21.5
HBCC_82018_FTX	Brain	PFC	HBCC		Female	71.8
HBCC_82019_FTX	Brain	PFC	HBCC		Male	49.4
HBCC_82020_FTX	Brain	PFC	HBCC		Male	60.8
HBCC_82021_FTX	Brain	PFC	HBCC		Male	43.9
HBCC_82022_FTX	Brain	PFC	HBCC		Male	60.4
HBCC_82023_FTX	Brain	PFC	HBCC		Male	58.5
HBCC_82024_FTX	Brain	PFC	HBCC		Male	56.5
HBCC_82025_FTX	Brain	PFC	HBCC		Female	40.2
HBCC_82026_FTX	Brain	PFC	HBCC		Male	27.2
HBCC_82027_FTX	Brain	PFC	HBCC		Male	20.9
HBCC_82028_FTX	Brain	PFC	HBCC		Male	44.8
HBCC_82029_FTX	Brain	PFC	HBCC		Male	48.7
HBCC_82030_FTX	Brain	PFC	HBCC		Female	40.3
HBCC_82031_FTX	Brain	PFC	HBCC		Male	53.6
HBCC_82032_FTX	Brain	PFC	HBCC		Female	57.6
HBCC_82033_FTX	Brain	PFC	HBCC		Male	65.6
HBCC_82034_FTX	Brain	PFC	HBCC		Female	27.6
HBCC_82035_FTX	Brain	PFC	HBCC		Male	65.9
HBCC_82036_FTX	Brain	PFC	HBCC		Male	84.2
HBCC_82037_FTX	Brain	PFC	HBCC		Male	36.1
HBCC_82038_FTX	Brain	PFC	HBCC		Male	46.2
HBCC_82039_FTX	Brain	PFC	HBCC		Male	21
HBCC_82040_FTX	Brain	PFC	HBCC		Female	30
HBCC_82041_FTX	Brain	PFC	HBCC		Male	20.2
HBCC_82042_FTX	Brain	PFC	HBCC		Male	27.6
HBCC_82043_FTX	Brain	PFC	HBCC		Male	59.7
HBCC_82044_FTX	Brain	PFC	HBCC		Male	26.1
HBCC_82045_FTX	Brain	PFC	HBCC		Male	50.5
HBCC_82046_FTX	Brain	PFC	HBCC		Male	21.5
HBCC_82047_FTX	Brain	PFC	HBCC		Male	48.5
HBCC_82048_FTX	Brain	PFC	HBCC		Male	54.5
HBCC_82049_FTX	Brain	PFC	HBCC		Male	19.4
HBCC_82050_FTX	Brain	PFC	HBCC		Male	24.9
HBCC_82051_FTX	Brain	PFC	HBCC		Male	35.3
HBCC_82052_FTX	Brain	PFC	HBCC		Male	45.3
HBCC_82053_FTX	Brain	PFC	HBCC		Male	46.9
HBCC_82054_FTX	Brain	PFC	HBCC		Female	56.6
HBCC_82055_FTX	Brain	PFC	HBCC		Female	50.9
HBCC_82056_FTX	Brain	PFC	HBCC		Female	59.6
HBCC_82057_FTX	Brain	PFC	HBCC		Male	50.6
HBCC_82058_FTX	Brain	PFC	HBCC		Male	62.8
HBCC_82059_FTX	Brain	PFC	HBCC		Female	30.5
HBCC_82061_FTX	Brain	PFC	HBCC		Male	57.1
HBCC_82062_FTX	Brain	PFC	HBCC		Female	53.9
HBCC_82063_FTX	Brain	PFC	HBCC		Male	51.6
HBCC_82064_FTX	Brain	PFC	HBCC		Female	48.5
HBCC_82065_FTX	Brain	PFC	HBCC		Male	58.4
HBCC_82066_FTX	Brain	PFC	HBCC		Female	52.6
HBCC_82067_FTX	Brain	PFC	HBCC		Male	58.2
HBCC_82068_FTX	Brain	PFC	HBCC		Male	24.3
HBCC_82069_FTX	Brain	PFC	HBCC		Female	51.5
HBCC_82070_FTX	Brain	Middle_temporal	HBCC		Male	25.8
HBCC_82071_FTX	Brain	Middle_temporal	HBCC		Male	22.2
HBCC_82072_FTX	Brain	Middle_temporal	HBCC		Male	60.7
HBCC_82073_FTX	Brain	Middle_temporal	HBCC		male	37
HBCC_82074_FTX	Brain	PFC	HBCC		Male	85.2
HBCC_82075_FTX	Brain	PFC	HBCC		Male	56.3
HBCC_82076_FTX	Brain	PFC	HBCC		Male	34
HBCC_82077_FTX	Brain	Cortex	HBCC		Female	42.9
HBCC_82078_FTX	Brain	Cortex	HBCC		Male	48.6
HBCC_82079_FTX	Brain	Cortex	HBCC		Male	44.7
HBCC_82080_FTX	Brain	Cortex	HBCC		Male	22.6
HBCC_82081_FTX	Brain	Cortex	HBCC		Male	41.6
HBCC_82082_FTX	Brain	Cortex	HBCC		Male	68.6
HBCC_82083_FTX	Brain	Cortex	HBCC		Female	48.1
HBCC_82084_FTX	Brain	Cortex	HBCC		Male	45.9
HBCC_82085_FTX	Brain	Cortex	HBCC		Female	19.7

## Sheet: S3_AD PD GWAS genes
PD GWAS genes	AD GWAS genes
ASXL3	ABCA1
BAG3	ABCA7
BIN3	ABI3
BRIP1	ACE
BST1	ADAM17
C5orf24	ADAMTS1
CAB39L	ANK3
CAMK2D	ANKH
CASC16	APH1B
CD19	APP
CHD9	BCKDK
CHRNB1	BIN1
CLCN3	BLNK
CNTN1	CASS4
CRHR1	CD2AP
CRLS1	CLNK
CTSB	CLU
DDRGK1	COX7C
DLG2	CR1
DNAH17	CTSB
DYRK1A	CTSH
ELOVL7	DOC2A
FAM171A2	EED
FAM47E	EPDR1
FAM47E-STBD1	EPHA1
FAM49B	FERMT2
FBRSL1	FOXF1
FCGR2A	GRN
FGD4	HLA-DQA1
FGF20	HS3ST5
FYN	ICA1
GAK	IDUA
GALC	IGH gene cluster
GBAP1	IL34
GBF1	INPP5D
GCH1	JAZF1
GPNMB	KLF16
GS1-124K5.11	LILRB2
GXYLT1	MAF
HIP1R	MINDY2
HLA-DRB5	MME
IGSF9B	MS4A4A
INPP5F	MYO15A
IP6K2	NCK2
ITGA8	PLCG2
ITPKB	PLEKHA1
KANSL1	PRDM7
KCNIP3	PRKD3
KCNS3	PTK2B
KPNA1	RASGEF1C
KRTCAP2	RBCK1
LCORL	RHOH
LINC00693	SCIMP
LOC100131289	SEC61G
LRRK2	SHARPIN
MAP3K14	SIGLEC11
MAP4K4	SLC24A4
MAPT-AS1	SLC2A4RG
MBNL2	SNX1
MCCC1	SORL1
MED12L	SORT1
MEX3C	SPDYE3
MIPOL1	SPI1
NOD2	SPPL2A
NSF	TMEM106B
NUCKS1	TNIP1
PAM	TPCN1
PMVK	TREM2
RAB29	TREML2
RETREG3	TSPAN14
RIMS1	TSPOAP1
RIT2	UMAD1
RNF141	UNC5CL
RPS12	USP6NL
RPS6KL1	WDR12
SATB1	WDR81
SCAF11	WNT3
SCARB2
SEMA4A
SETD1A
SH3GL2
SIPA1L2
SLC44A4
SNCA
SPPL2B
SPTSSB
STK39
SYT17
TMEM163
TMEM175
TRIM40
UBAP2
UBTF
VAMP4
VPS13C
WNT3
ZNF608

## Sheet: S4_odds_ratio
	cpgs	promoters	genebodies	RNA
unique SV number for QTL	103	61	160	59
unique SNV number for QTL	2544	3611	5681	3112
SV QTL ratio %	0.171	0.101	0.266	0.0981
SNV QTL ratio %	0.017	0.025	0.039	0.0214
Chi squqre p-value	3.41e-170	1.31e-31	1.06e-168	1.98e-36
Odds ratio (SNV vs SV)	9.809	4.09	6.828	4.59
95% Confidence interval	8.054-11.947	3.175-5.268	5.834-7.992	3.547-5.939

## Sheet: S5_NABEC_SV_SNV_eQTL
phenotype_id	variant_id	af	pval_nominal	slope	slope_se	pval_perm	bh_fdr	qval	Chromosome	TOP SV ID	TOP SV Causal Post Probablity	TOP SNV ID	TOP SNV Causal Post Probablity
ENSG00000290829	chr8:12007612:G:A	0.47561	2.73856e-09	0.0601725	0.00966877	9.999e-05	0.000744003	0.000587628	chr8	napu_chr8_11218887_11218942_DEL_-55	1.17692e-10	chr8:12014730:C:A	0.377067
CCZ1	chr7:6845133:A:C	0.460976	5.18395e-08	0.0540975	0.0095625	9.999e-05	0.00838252	0.00662068	chr7	napu_chr7_5898258_5898258_INS_147	8.16774e-06	chr7:6845133:A:C	0.741926
HYAL3	chr3:50295266:G:A	0.443902	7.08932e-08	-0.0558022	0.00997396	9.999e-05	0.00254034	0.00200641	chr3	napu_chr3_49938767_49939539_DEL_-772	0.000108528	chr3:50295266:G:A	0.752791
ENSG00000285688	chr9:7179840:C:T	0.265854	4.93525e-09	0.0707672	0.011577	9.999e-05	0.00131496	0.00103858	chr9	napu_chr9_7035316_7035316_INS_319	3.54456e-11	chr9:7170006:G:A	0.104832
ENSG00000272541	chr6:57956907:C:T	0.382927	7.50373e-09	-0.0582601	0.0096565	9.999e-05	0.000630118	0.00049768	chr6	napu_chr6_57864553_57865126_DEL_-573	6.82349e-05	chr6:57991869:A:C	0.381296
ENSG00000280159	chr5:54568179:G:T	0.190244	6.72965e-09	-0.0775588	0.0128112	9.999e-05	0.00111217	0.000878411	chr5	napu_chr5_54512488_54512767_DEL_-279	2.29741e-05	chr5:54558734:T:G	0.11308
PTENP1-AS	chr9:33777186:T:C	0.0878049	7.35729e-08	0.0952836	0.0170534	0.00019998	0.00643971	0.00508621	chr9	napu_chr9_34052282_34052282_INS_320	0.00102421	chr9:33681448:A:C	0.205391
ENSG00000261159	chr3:128939872:A:G	0.204878	2.42782e-08	0.0960358	0.0165387	0.00019998	0.00421865	0.00333197	chr3	napu_chr3_128954915_128955423_DEL_-508	7.1141e-06	chr3:128903917:G:T	0.033682
PILRA	chr7:100308677:C:T	0.178049	2.15038e-19	0.10961	0.0109624	9.999e-05	4.26972e-12	3.37231e-12	chr7	napu_chr7_100297184_100297597_DEL_-413	0.0127922	chr7:100299852:C:T	0.058513
ENSG00000273891	chr10:121928637:A:T	0.319512	1.33222e-08	-0.0890276	0.0150302	0.00039996	0.00705394	0.00557134	chr10	napu_chr10_122457344_122457731_DEL_-387	2.17009e-06	chr10:121928637:A:T	0.33981
ZNF404	chr19:43893073:G:C	0.463415	1.21726e-07	-0.0555718	0.0101301	0.00029997	0.00969129	0.00765437	chr19	napu_chr19_43196784_43260652_DEL_-63868	1.54474e-08	chr19:43920642:C:G	0.0142787
SERPINB9P1	chr6:2876301:G:A	0.414634	3.39776e-10	0.0640216	0.00969159	9.999e-05	9.52213e-05	7.52077e-05	chr6	napu_chr6_2907242_2907302_DEL_-60	1.58495e-16	chr6:2876301:G:A	0.986148
WDR6	chr3:49007280:C:T	0.107317	5.80827e-06	0.0757733	0.0162729	0.00149985	0.053198	0.0420168	chr3	napu_chr3_49160316_49160639_DEL_-323	0.00040839	chr3:48903442:G:A	0.344398
HCP5B	chr6:30076178:G:A	0.0780488	4.95748e-08	-0.100516	0.0177398	9.999e-05	0.00675502	0.00533525	chr6	napu_chr6_30000957_30000957_INS_92	0.00810634	chr6:30070131:A:T	0.0555065
KLHL7-DT	chr7:23079437:A:G	0.378049	1.10644e-16	0.0923443	0.0101925	9.999e-05	9.6252e-10	7.60217e-10	chr7	napu_chr7_23851400_23851400_INS_61	7.02269e-24	chr7:23082887:T:G	0.0274575
LINC00443	chr13:106568505:G:A	0.429268	9.65002e-23	0.11707	0.0105274	9.999e-05	2.21657e-13	1.75069e-13	chr13	napu_chr13_106570517_106570613_DEL_-96	1.04611e-12	chr13:106568505:G:A	0.99594
NUTM2A	chr10:87373808:C:T	0.202439	7.53669e-10	-0.103256	0.0159801	9.999e-05	0.000760561	0.000600706	chr10	napu_chr10_88055212_88055212_INS_321	2.61372e-06	chr10:87374569:G:A	0.309887
ZNF286A-TBC1D26	chr17:15666981:C:T	0.219512	8.56467e-10	-0.0686703	0.0106661	9.999e-05	0.000204879	0.000161817	chr17	napu_chr17_15868238_15868755_DEL_-517	2.74865e-06	chr17:15666981:C:T	0.0932547
ENSG00000290453	chr10:47455200:C:T	0.178049	7.46629e-07	-0.0634027	0.0124112	0.00049995	0.0219936	0.017371	chr10	napu_chr10_47319409_47319409_INS_304	3.14826e-06	chr10:47461215:G:A	0.482877
SMIM38	chr11:69072944:C:G	0.463415	1.02531e-07	-0.0512731	0.00928769	0.00019998	0.00981158	0.00774938	chr11	napu_chr11_69055528_69055528_INS_92	0.0130516	chr11:69072944:C:G	0.049123
ARL17B	chr17:46784981:G:A	0.243902	1.08818e-07	0.0621539	0.0112833	9.999e-05	0.00546259	0.00431446	chr17	napu_chr17_46009357_46009595_DEL_-238	3.65111e-06	chr17:45680084:C:A	0.110068
MRPL21	chr11_68929815_68929815_INS_336	0.321951	4.76331e-13	-0.0749261	0.00968757	9.999e-05	5.38508e-07	4.25324e-07	chr11	napu_chr11_68929815_68929815_INS_336	0.000435661	chr11:68885764:C:T	0.0341326
BSPRY	chr9:113345940:C:T	0.460976	1.18497e-07	-0.0578173	0.010529	9.999e-05	0.00904618	0.00714485	chr9	napu_chr9_113174804_113175099_DEL_-295	3.48565e-07	chr9:113346040:C:T	0.089841
ENSG00000267246	chr17:46088228:C:A	0.256098	2.91985e-13	0.107482	0.0137538	9.999e-05	2.08178e-06	1.64423e-06	chr17	napu_chr17_46099028_46099351_DEL_-323	0.00356401	chr17:46088228:C:A	0.124292
ENSG00000286924	chr10:23096031:T:C	0.212195	1.47912e-06	0.0668386	0.0134724	0.00069993	0.0434051	0.0342822	chr10	napu_chr10_23486748_23486748_INS_331	0.000746296	chr10:23117299:C:A	0.111545
PDLIM4	chr5:132257177:T:C	0.334146	1.37004e-06	0.0522398	0.0104945	0.00049995	0.0372611	0.0294296	chr5	napu_chr5_132724333_132724842_DEL_-509	0.00157205	chr5:132258935:G:C	0.0468693
CLUL1	chr18:589353:G:C	0.280488	2.1475e-09	0.0688491	0.010983	9.999e-05	0.000448852	0.000354512	chr18	napu_chr18_596864_596914_DEL_-50	4.87867e-07	chr18:589353:G:C	0.568912
LINC00680	chr6:57988879:A:G	0.270732	1.1879e-09	0.0642066	0.0100666	9.999e-05	0.000162167	0.000128082	chr6	napu_chr6_57864553_57865126_DEL_-573	4.82121e-05	chr6:58042294:G:A	0.0265676
CTSO	chr4:155950479:A:C	0.465854	1.21605e-08	-0.0574215	0.0096656	9.999e-05	0.00164305	0.00129771	chr4	napu_chr4_156013939_156014041_DEL_-102	0.00014424	chr4:155953072:A:T	0.414317
TESK2	chr1:45045678:T:C	0.0560976	1.45625e-06	-0.10085	0.0203141	0.00069993	0.0378031	0.0298576	chr1	napu_chr1_45768933_45768986_DEL_-53	0.00184069	chr1:45045678:T:C	0.0354963
ENSG00000286218	chr2:106988137:G:A	0.431707	7.63221e-20	0.101956	0.0100435	9.999e-05	2.56204e-11	2.02355e-11	chr2	napu_chr2_107014958_107014958_INS_68	4.01045e-17	chr2:106989134:A:G	0.0629327
FN3KRP	chr17:82936116:C:G	0.460976	1.79062e-08	-0.0538284	0.0091763	9.999e-05	0.0019955	0.00157609	chr17			chr17:82720752:C:CCTT	0.207003
SPSB2	chr12:6856030:A:G	0.312195	1.93022e-09	0.0617534	0.00982005	9.999e-05	0.000365752	0.000288878	chr12	napu_chr12_6798217_6798473_DEL_-256	2.53442e-08	chr12:6856030:A:G	0.191216
ZNF100	chr19:21725251:C:T	0.460976	6.66011e-14	0.0721446	0.00895646	9.999e-05	1.26615e-07	1.00003e-07	chr19	napu_chr19_21720248_21722765_DEL_-2517	0.0043722	chr19:21725251:C:T	0.108332
TARP	chr7:38251154:CTT:C	0.429268	1.60625e-07	-0.109424	0.0201543	0.00039996	0.0192896	0.0152353	chr7	napu_chr7_38290520_38290571_DEL_-51	1.08507e-05	chr7:38253256:G:A	0.0747593
ZNF485	chr10:43538943:C:T	0.0609756	2.01552e-07	0.109375	0.0203195	0.00039996	0.0176654	0.0139525	chr10	napu_chr10_43181881_43181881_INS_1435	0.000225397	chr10:43612144:C:T	0.146965
ENSG00000286551	chr14:101134985:G:A	0.0902439	4.23255e-07	0.0890662	0.0170344	0.00119988	0.031401	0.0248012	chr14	napu_chr14_101130177_101130177_INS_66	0.00014437	chr14:101178263:A:G	0.185024
AGAP13P	chr10_46829394_46841409_DEL_-12015	0.0926829	3.03959e-14	-0.129047	0.0157736	9.999e-05	3.20212e-08	2.5291e-08	chr10	napu_chr10_46829394_46841409_DEL_-12015	1	chr10:46994625:C:T	2.97976e-12
ENSG00000272864	chr1:74704459:A:C	0.5	3.87548e-09	-0.101608	0.0164994	0.00019998	0.00127403	0.00100625	chr1	napu_chr1_74671135_74671235_DEL_-100	7.39361e-07	chr1:74705527:G:A	0.111712
ENSG00000273784	chr13:52624999:C:A	0.329268	1.90142e-07	-0.0623049	0.0115492	0.00019998	0.0115485	0.00912127	chr13	napu_chr13_52080200_52080251_DEL_-51	2.23154e-06	chr13:52585429:G:T	0.133674
ENSG00000283886	chr9:40782689:T:C	0.35122	1.35398e-05	0.0485549	0.0108859	0.00109989	0.030489	0.0240808	chr9	napu_chr9_39983205_39983256_DEL_-51	0.0157406	chr9:40782689:T:C	0.730483
CLEC4GP1	chr19:7788830:C:G	0.202439	3.10773e-15	0.119275	0.0139619	9.999e-05	8.09012e-08	6.38973e-08	chr19	napu_chr19_7765776_7765845_DEL_-69	1.23768e-12	chr19:7788830:C:G	0.37638
CHURC1	chr14:64945190:C:A	0.160976	1.89489e-07	0.0738512	0.0136878	9.999e-05	0.0142883	0.0112852	chr14	napu_chr14_64893668_64896822_DEL_-3154	1.85283e-10	chr14:64912429:T:C	0.0203673
MTHFSD	chr16:86562964:G:C	0.0512195	4.51237e-07	0.119914	0.0229934	0.00189981	0.050271	0.039705	chr16	napu_chr16_86746720_86746720_INS_254	0.000869311	chr16:86562964:G:C	0.724696
ENSG00000277863	chr13:106917704:G:A	0.346341	2.44158e-19	-0.136566	0.0136841	9.999e-05	9.7245e-11	7.6806e-11	chr13	napu_chr13_107272190_107272513_DEL_-323	1.32612e-21	chr13:106918434:T:C	0.320648
ENSG00000291113	chr5:177926098:T:C	0.395122	2.24289e-07	0.0550177	0.0102631	0.00029997	0.0139295	0.0110018	chr5	napu_chr5_177718132_177718207_DEL_-75	4.00275e-06	chr5:177833128:C:T	0.163888
ZNF502	chr3:44696314:TG:T	0.287805	1.63111e-07	0.0555757	0.0102422	0.00029997	0.0103445	0.00817033	chr3	napu_chr3_44510749_44510799_DEL_-50	3.07623e-05	chr3:44721338:A:G	0.804883
LINC02347	chr12:126351478:G:A	0.217073	5.19764e-07	0.0608928	0.0117432	0.00059994	0.0322503	0.0254719	chr12	napu_chr12_126340855_126340946_DEL_-91	3.66922e-05	chr12:126349280:A:T	0.0574655
CPSF1	chr8:144399893:C:T	0.402439	2.34795e-09	-0.060801	0.00972491	9.999e-05	0.000394919	0.000311915	chr8	napu_chr8_144356290_144356290_INS_60	0.00118005	chr8:144404103:G:A	0.201828
FAM182A	chr20:26005743:A:AT	0.326829	2.4829e-08	-0.0600792	0.0103543	9.999e-05	0.00154146	0.00121748	chr20	napu_chr20_25795203_25795203_INS_58	4.95841e-11	chr20:26005743:A:AT	0.166614
LINC00987	chr12:9242948:C:T	0.385366	1.2194e-10	0.063816	0.00940014	9.999e-05	4.04505e-05	3.19486e-05	chr12	napu_chr12_9258218_9258218_INS_644	2.37242e-05	chr12:9243312:A:G	0.217376
FAM66A	chr8:12027990:A:C	0.35122	2.55569e-11	-0.0663271	0.00939165	9.999e-05	1.92654e-05	1.52162e-05	chr8	napu_chr8_12183090_12183193_DEL_-103	0.817711	chr8:12027990:A:C	0.0287963
RAB6C	chr2:129940943:A:G	0.309756	6.43017e-09	-0.0610613	0.0100718	9.999e-05	0.000741991	0.000586039	chr2	napu_chr2_130668751_130668751_INS_87	1.39768e-05	chr2:129940943:A:G	0.0614676
TREX1	chr3:48483601:C:G	0.368293	2.36296e-06	-0.0489371	0.0100728	0.0009999	0.0289011	0.0228267	chr3	napu_chr3_48399329_48399651_DEL_-322	0.00716738	chr3:48463903:G:A	0.0696877
ENSG00000254682	chr11:71456989:A:G	0.231707	3.40031e-09	-0.0747993	0.0120978	9.999e-05	0.000410213	0.000323995	chr11	napu_chr11_71522451_71522451_INS_104	1.50763e-09	chr11:71458602:A:G	0.0241047
ENSG00000290659	chr17:18563501:C:T	0.463415	8.02598e-35	-0.112252	0.00746737	9.999e-05	5.54991e-24	4.38343e-24	chr17	napu_chr17_18366833_18368337_DEL_-1504	1.16405e-64	chr17:18598283:A:G	0.249938
PPM1K-DT	chr4:88275669:A:G	0.473171	5.60195e-17	-0.0859102	0.00937466	9.999e-05	3.79646e-10	2.99852e-10	chr4	napu_chr4_88760309_88760631_DEL_-322	3.3884e-19	chr4:88275669:A:G	0.265176
CCDC158	chr4:76423512:A:G	0.473171	9.41322e-07	-0.0491282	0.00971123	0.00089991	0.0410443	0.0324176	chr4	napu_chr4_76102655_76102655_INS_314	4.41864e-08	chr4:76422974:G:A	0.0307459
ENSG00000276742	chr10:121928637:A:T	0.319512	5.34589e-12	-0.149809	0.0204369	9.999e-05	1.6818e-05	1.32832e-05	chr10	napu_chr10_122601615_122605672_DEL_-4057	1.39616e-08	chr10:121928637:A:T	0.672502
ENSG00000291111	chr6:33120425:G:A	0.207317	2.49944e-12	0.126204	0.0169206	9.999e-05	2.54668e-05	2.01142e-05	chr6	napu_chr6_33125630_33125961_DEL_-331	5.67556e-10	chr6:33133302:T:G	0.0731126
DDX59	chr1:200681362:C:T	0.314634	3.73761e-07	-0.0546917	0.0104082	0.00049995	0.0217089	0.0171461	chr1	napu_chr1_200911059_200911109_DEL_-50	6.51974e-13	chr1:200680238:A:G	0.0826263
SLC25A24	chr1:108178050:C:T	0.209756	1.09833e-06	-0.0602522	0.0119888	0.00079992	0.0448158	0.0353964	chr1	napu_chr1_108522881_108523125_DEL_-244	1.48309e-07	chr1:108200270:T:G	0.0443492
JAZF1-AS1	chr7:28141510:C:T	0.1	6.0218e-11	-0.106145	0.0153541	9.999e-05	3.10026e-05	2.44865e-05	chr7	napu_chr7_28174681_28175045_DEL_-364	1.29807e-18	chr7:28180609:C:T	0.101518
MYRFL	chr12:69708386:T:C	0.0634146	2.18695e-15	0.1702	0.0197954	9.999e-05	1.77924e-08	1.40528e-08	chr12	napu_chr12_69728846_69728846_INS_327	1.35972e-15	chr12:69790675:C:T	0.0236197
RN7SL656P	chr17:46107462:G:T	0.412195	8.20243e-11	0.0971765	0.0141681	9.999e-05	9.28277e-05	7.33171e-05	chr17	napu_chr17_45914205_45914205_INS_75	0.00111786	chr17:46107462:G:T	0.657077
NLRP2	chr19_54965640_54965640_INS_1382	0.441463	1.34978e-17	0.0836247	0.00891506	9.999e-05	1.08739e-10	8.5884e-11	chr19	napu_chr19_54965640_54965640_INS_1382	0.999633	chr19:54971645:G:C	0.000318307
CCDC163	chr1:45491618:T:C	0.341463	3.56649e-19	0.0891003	0.00897846	9.999e-05	6.03352e-12	4.76539e-12	chr1	napu_chr1_45900435_45900764_DEL_-329	1.10092e-23	chr1:45520825:A:G	0.0504397
ENSG00000284634	chr12:9593183:AACATGAACC:A	0.419512	5.99654e-25	0.0950892	0.00802768	9.999e-05	2.56147e-16	2.0231e-16	chr12	napu_chr12_9467501_9467818_DEL_-317	0.0126923	chr12:9593183:AACATGAACC:A	0.0819766
NRG4	chr15:75930927:A:G	0.156098	1.97417e-15	-0.113082	0.0131277	9.999e-05	6.62998e-09	5.23649e-09	chr15	napu_chr15_76533664_76533664_INS_279	5.93323e-18	chr15:75979465:A:T	0.0857985
SNX18P5	chr9:42902914:C:G	0.146341	3.45727e-17	0.148313	0.0160554	9.999e-05	7.96524e-11	6.2911e-11	chr9			chr9:42902914:C:G	0.044428
ENSG00000228793	chr6:3725804:A:G	0.326829	1.97814e-15	-0.0806462	0.00936255	9.999e-05	4.89131e-09	3.86325e-09	chr6	napu_chr6_3627066_3627066_INS_64	3.38269e-23	chr6:3720049:G:A	0.74099
FAM131C2P	chr1:16059921:G:A	0.280488	8.4488e-10	-0.131104	0.0203557	9.999e-05	0.000435927	0.000344304	chr1	napu_chr1_16050023_16050023_INS_79	0.00198923	chr1:16059921:G:A	0.696555
LINC02608	chr1:212285041:G:A	0.207317	1.15401e-08	0.136527	0.0229423	0.00019998	0.0032021	0.00252908	chr1	napu_chr1_212189377_212190188_DEL_-811	6.99721e-07	chr1:212285041:G:A	0.0249873
SPDYE18	chr7:77072451:C:T	0.148781	5.74023e-08	0.0797238	0.014143	9.999e-05	0.00421865	0.00333197	chr7	napu_chr7_77072921_77078800_DEL_-5879	0.0327858	chr7:77072451:C:T	0.0659215
ENSG00000270659	chr2:213152028:G:C	0.458537	1.58655e-06	0.0524752	0.0106099	0.00119988	0.0511803	0.0404232	chr2	napu_chr2_213112342_213112342_INS_343	2.20235e-06	chr2:213153676:C:G	0.106664
FAM215B	chr17:46775246:A:C	0.253659	2.87766e-07	0.0594114	0.0111904	0.00019998	0.00937571	0.00740512	chr17	napu_chr17_46238216_46238216_INS_173	5.26077e-07	chr17:46775246:A:C	0.736268
FAM118A	chr22:45323616:C:G	0.112195	6.87425e-24	0.14734	0.0128139	9.999e-05	4.44926e-16	3.51412e-16	chr22	napu_chr22_45228696_45228696_INS_369	1.84642e-38	chr22:45346879:A:G	0.0367422
ITGB3BP	chr1:63493454:A:C	0.329268	1.87217e-21	0.0937212	0.00876491	9.999e-05	2.64059e-14	2.08559e-14	chr1	napu_chr1_63444391_63444487_DEL_-96	4.35334e-40	chr1:63397565:T:TG	0.106817
ENSG00000279672	chr11:780321:C:CTG	0.460976	9.96081e-23	0.090172	0.00811195	9.999e-05	1.13381e-14	8.95504e-15	chr11	napu_chr11_734830_734830_INS_158	2.74617e-20	chr11:780321:C:CTG	0.497706
GATC	chr12:120473983:G:A	0.268293	2.607e-07	0.0550329	0.0103258	0.00059994	0.0154836	0.0122293	chr12	napu_chr12_120927775_120928626_DEL_-851	9.96828e-24	chr12:120459756:C:T	0.0295351
ASAH2	chr10:50739543:C:G	0.219512	1.24431e-14	-0.0910007	0.0109327	9.999e-05	2.02572e-08	1.59996e-08	chr10	napu_chr10_50977160_50977258_DEL_-98	1.21609e-15	chr10:50739543:C:G	0.076625
MC4R	chr18:60461750:G:A	0.148781	4.00493e-07	-0.0649226	0.0123893	0.00069993	0.0214084	0.0169088	chr18	napu_chr18_59832560_59832752_DEL_-192	0.000436939	chr18:59701554:G:A	0.224026
HELB	chr12:66301720:A:C	0.487805	1.02865e-11	-0.0688415	0.00953631	9.999e-05	6.93022e-06	5.47362e-06	chr12	napu_chr12_66284745_66284821_DEL_-76	1.1518e-05	chr12:66287669:G:A	0.0512957
COL16A1	chr1:31696341:T:C	0.456098	1.73205e-06	-0.0551946	0.0112032	0.00139986	0.0513791	0.0405802	chr1	napu_chr1_31117740_31117740_INS_80	6.0428e-06	chr1:31696341:T:C	0.611851
DMAC2	chr19:41436803:C:G	0.370732	1.95503e-06	-0.0489418	0.00998787	0.00179982	0.0614243	0.0485141	chr19	napu_chr19_41361098_41361485_DEL_-387	2.19479e-07	chr19:41434096:A:G	0.026534
FAM153A	chr5:177698059:G:A	0.492683	9.10741e-17	0.0835974	0.00919678	9.999e-05	4.47143e-10	3.53162e-10	chr5	napu_chr5_177718132_177718207_DEL_-75	7.0913e-12	chr5:177698059:G:A	0.447614
ENSG00000287837	chr13:40911532:T:C	0.331707	2.12325e-07	-0.0557775	0.0103829	0.00019998	0.0127571	0.0100758	chr13	napu_chr13_40879700_40879752_DEL_-52	7.81619e-05	chr13:40914283:C:CA	0.281818
ENSG00000289473	chr8:2024216:C:T	0.0585366	5.88726e-07	-0.11202	0.0217134	0.00149985	0.0611098	0.0482657	chr8	napu_chr8_1849848_1849848_INS_132	2.05474e-06	chr8:2024216:C:T	0.891079
SLC25A26	chr3:66239935:C:T	0.295122	6.48596e-12	-0.0746358	0.0102276	9.999e-05	5.71264e-06	4.51196e-06	chr3	napu_chr3_66208666_66208666_INS_160	1.35992e-08	chr3:66236632:G:A	0.762798
ENSG00000280367	chr11:90220123:C:G	0.302439	2.27919e-13	-0.0802688	0.0102185	9.999e-05	3.09133e-07	2.44159e-07	chr11	napu_chr11_90198450_90198661_DEL_-211	4.55741e-15	chr11:90220123:C:G	0.2
SULT2B1	chr19:48589294:G:A	0.47561	4.1378e-08	0.0592215	0.0103862	0.00019998	0.00560298	0.00442535	chr19	napu_chr19_48669136_48669275_DEL_-139	1.2086e-08	chr19:48589294:G:A	0.999993
DRICH1	chr22:23635844:G:A	0.329268	7.31923e-10	-0.0671246	0.0103798	9.999e-05	0.000178331	0.000140849	chr22	napu_chr22_23622665_23622723_DEL_-58	2.75025e-05	chr22:23635854:T:A	0.175606
ENSG00000257681	chr12:103791653:G:A	0.241463	4.93953e-08	0.0640707	0.0113062	0.00039996	0.0077946	0.00615633	chr12	napu_chr12_103559328_103559328_INS_57	1.5386e-09	chr12:103779532:A:T	0.0434519
ENSG00000283757	chr20:46513980:A:T	0.168293	1.75967e-06	0.0650777	0.0132185	0.00189981	0.0622108	0.0491353	chr20	napu_chr20_46420053_46420128_DEL_-75	1.09024e-05	chr20:46496654:G:C	0.0452706
MYADML2	chr17:81945582:A:G	0.397561	1.40144e-08	0.0588313	0.00994872	9.999e-05	0.00208724	0.00164854	chr17	napu_chr17_81352658_81352658_INS_2363	1.49669e-11	chr17:81945582:A:G	0.157053
OMA1	chr1:58509738:C:T	0.263415	1.01693e-08	-0.0634959	0.0106267	9.999e-05	0.00138133	0.001091	chr1	napu_chr1_58739632_58739632_INS_308	4.84913e-16	chr1:58509738:C:T	0.061515
SERF1A	chr5_71337097_71337097_INS_163	0.246341	8.19589e-09	0.0734266	0.0122044	9.999e-05	0.000507199	0.000400596	chr5	napu_chr5_71337097_71337097_INS_163	0.387929	chr5:71376112:C:G	0.0352669
DHRS4L2	chr14:23939190:T:C	0.0634146	3.5588e-10	-0.12316	0.0186676	9.999e-05	0.000111958	8.84267e-05	chr14	napu_chr14_24364535_24364535_INS_444	3.67318e-09	chr14:23945589:T:C	0.0122658
SNHG7	chr9:136723384:C:T	0.15122	1.08267e-12	-0.09767	0.0128541	9.999e-05	8.98388e-07	7.09565e-07	chr9	napu_chr9_136747636_136747694_DEL_-58	3.41656e-17	chr9:136725506:G:A	0.197302
ENSG00000287225	chr22:48483827:C:T	0.339024	4.04724e-17	0.0853989	0.00926877	9.999e-05	2.21909e-10	1.75268e-10	chr22	napu_chr22_48497448_48497785_DEL_-337	1.32775e-14	chr22:48483827:C:T	0.849119
KLRC2	chr12:10415926:A:G	0.136585	1.46237e-15	0.140855	0.0162633	9.999e-05	4.43962e-08	3.5065e-08	chr12	napu_chr12_10254813_10255122_DEL_-309	2.604e-14	chr12:10448707:T:C	0.0298396
BHLHA15	chr7:98156970:G:A	0.44878	4.27188e-13	0.0757323	0.00976917	9.999e-05	6.63265e-07	5.2386e-07	chr7	napu_chr7_98486954_98486954_INS_62	9.71104e-17	chr7:98160039:A:G	0.387625
ENSG00000230521	chr6:29947574:G:T	0.121951	3.76436e-14	-0.144813	0.0177753	9.999e-05	2.00196e-06	1.58119e-06	chr6	napu_chr6_29875344_29875566_DEL_-222	0.0118815	chr6:29946047:T:C	0.0118815
GABPB1-AS1	chr15:50356353:G:GA	0.412195	6.52859e-14	0.0762282	0.00945964	9.999e-05	1.74678e-07	1.37964e-07	chr15	napu_chr15_50897103_50897103_INS_1023	3.564e-45	chr15:50356353:G:GA	0.104993
GPNMB	chr7:23253479:C:A	0.417073	1.08612e-21	-0.0960887	0.00892054	9.999e-05	1.06732e-13	8.42989e-14	chr7	napu_chr7_23762835_23763667_DEL_-832	5.98739e-26	chr7:23246696:G:A	0.337215
TEX29	chr13_111326259_111326259_INS_172	0.4	9.10904e-16	0.0780755	0.00893857	9.999e-05	2.84469e-09	2.24679e-09	chr13	napu_chr13_111326259_111326259_INS_172	0.999983	chr13:111329944:C:T	6.79307e-06
TMPRSS7	chr3:112012348:A:C	0.443902	1.62861e-10	0.104216	0.0154682	9.999e-05	0.000312066	0.000246476	chr3	napu_chr3_112342305_112342360_DEL_-55	4.69063e-10	chr3:112011744:G:T	0.125748
ZNF603P	chr6:28194691:T:C	0.397561	2.58682e-22	0.0909157	0.00828108	9.999e-05	1.86495e-13	1.47297e-13	chr6	napu_chr6_28222417_28222754_DEL_-337	0.000276063	chr6:28194691:T:C	0.0909063
ERV3-1	chr7:65017679:G:A	0.341463	2.65036e-12	0.0707432	0.00949738	9.999e-05	2.40996e-06	1.90343e-06	chr7	napu_chr7_64953004_64953656_DEL_-652	0.00968313	chr7:65017066:T:C	0.0986636
P3H3	chr12:6837381:C:A	0.431707	9.78595e-10	0.060913	0.00949722	9.999e-05	0.000244445	0.000193067	chr12	napu_chr12_6145438_6151561_DEL_-6123	2.13855e-15	chr12:6837381:C:A	0.981143
AMD1P4	chr6:12335377:C:T	0.0536585	1.05203e-06	-0.112844	0.022412	0.00179982	0.0574794	0.0453984	chr6	napu_chr6_11967128_11967128_INS_133	0.000603548	chr6:12335377:C:T	0.0456622
SMOC2	chr6:168637953:C:T	0.229268	3.59346e-07	0.0576404	0.0109522	0.00039996	0.0343986	0.0271687	chr6	napu_chr6_168624653_168624653_INS_91	6.94505e-05	chr6:168637953:C:T	0.710151
NECTIN3	chr3:111359319:A:G	0.0536585	6.30401e-07	-0.11607	0.022562	0.00059994	0.0220784	0.017438	chr3	napu_chr3_110278020_110278020_INS_128	0.00359202	chr3:111359319:A:G	0.0401518
SLC28A2-AS1	chr15:45264631:A:G	0.341463	7.98716e-27	-0.102603	0.00823782	9.999e-05	5.55334e-18	4.38614e-18	chr15	napu_chr15_45277839_45277985_DEL_-146	0.026036	chr15:45281291:G:C	0.026036
NAPRT	chr8:143594692:C:T	0.226829	1.47619e-15	-0.0921891	0.0106461	9.999e-05	5.44078e-09	4.29724e-09	chr8	napu_chr8_143575769_143575850_DEL_-81	4.52694e-08	chr8:143601980:T:C	0.166667
ENSG00000291242	chr1:146473510:A:AT	0.153659	2.64416e-15	-0.108622	0.0126773	9.999e-05	4.10728e-09	3.24401e-09	chr1	napu_chr1_146906355_146906779_DEL_-424	1.40999e-30	chr1:146481297:A:G	0.499322
ENSG00000291296	chr15:77942762:T:G	0.282927	7.46676e-11	0.116012	0.0168736	9.999e-05	0.000110541	8.73075e-05	chr15	napu_chr15_78132276_78132276_INS_166	6.6937e-09	chr15:77942119:G:A	0.082361
ENSG00000289574	chr3:179323100:T:C	0.168293	2.84965e-09	0.0758392	0.0122007	9.999e-05	0.000515082	0.000406822	chr3	napu_chr3_179121486_179121486_INS_67	6.35519e-09	chr3:179375026:T:C	0.0586167
CDHR1	chr10:84190650:C:T	0.336585	2.8943e-17	0.089501	0.00966055	9.999e-05	2.28667e-10	1.80606e-10	chr10	napu_chr10_84181050_84181050_INS_51	3.44692e-10	chr10:84190650:C:T	0.335993
ENSG00000290700	chr2:130696710:T:C	0.156098	1.63285e-11	-0.0906584	0.0126979	9.999e-05	5.75414e-06	4.54473e-06	chr2	napu_chr2_131086781_131087100_DEL_-319	6.76202e-15	chr2:130696710:T:C	0.329801
LINC00865	chr10:89836670:G:C	0.136585	3.18342e-23	0.129498	0.0114809	9.999e-05	2.8603e-15	2.25912e-15	chr10	napu_chr10_89788564_89788564_INS_139	1.82369e-33	chr10:89836670:G:C	0.960948
KLHL24	chr3:183651103:C:T	0.321951	1.9262e-08	0.0596676	0.0101964	9.999e-05	0.00269624	0.00212954	chr3	napu_chr3_183821166_183821973_DEL_-807	2.57243e-17	chr3:183666159:T:G	0.0139508
ENSG00000279267	chr2:113624863:G:C	0.385366	8.60605e-07	0.0529495	0.0104269	0.00069993	0.0372611	0.0294296	chr2	napu_chr2_113651646_113653666_DEL_-2020	0.00387806	chr2:113624863:G:C	0.0886341
RWDD2B	chr21:28938417:A:T	0.0756098	1.4379e-09	0.115769	0.0182514	9.999e-05	0.000241133	0.000190452	chr21	napu_chr21_28891211_28891760_DEL_-549	1.56418e-07	chr21:29021343:A:T	0.0850404
MERTK	chr2:112030228:A:T	0.0804878	1.68932e-06	0.0853633	0.0173075	0.00179982	0.0585804	0.046268	chr2	napu_chr2_112138732_112139186_DEL_-454	8.23439e-05	chr2:112030228:A:T	0.0996772
EEF1DP4	chr7:64852329:T:C	0.465854	5.57908e-18	-0.0845101	0.00888332	9.999e-05	2.09114e-10	1.65163e-10	chr7	napu_chr7_64943258_64943258_INS_142	3.97932e-22	chr7:64863857:A:G	0.112402
ENSG00000216906	chr6:149864373:T:A	0.363415	1.17053e-07	0.0572146	0.0104145	0.00039996	0.0124852	0.00986103	chr6	napu_chr6_149776321_149776321_INS_119	6.89562e-05	chr6:149863746:G:C	0.144668
ENSG00000272936	chr4:44636914:C:A	0.243902	6.12425e-14	0.0818145	0.0101399	9.999e-05	1.03546e-07	8.17826e-08	chr4	napu_chr4_44805354_44805354_INS_96	6.94839e-07	chr4:44654963:T:C	0.145425
FAS	chr10:88991152:C:T	0.341463	3.90076e-08	-0.0574196	0.0100496	9.999e-05	0.00343915	0.00271631	chr10	napu_chr10_89788577_89788629_DEL_-52	1.57302e-07	chr10:88993792:T:TAA	0.0701745
S100A13	chr1:153625618:T:C	0.463415	2.13281e-13	0.0739836	0.00940543	9.999e-05	3.08142e-07	2.43377e-07	chr1	napu_chr1_153161230_153161487_DEL_-257	2.11973e-13	chr1:153625618:T:C	0.696412
CKS2	chr9:89369249:A:G	0.0926829	4.01208e-10	-0.108601	0.0165149	9.999e-05	0.000145337	0.00011479	chr9	napu_chr9_88793567_88794366_DEL_-799	3.5999e-07	chr9:89369249:A:G	0.606936
ENSG00000267868	chr13:112961928:C:T	0.241463	6.20818e-07	0.0601586	0.0116863	0.00089991	0.0383683	0.030304	chr13	napu_chr13_112962061_112962121_DEL_-60	0.000581154	chr13:112961928:C:T	0.176475
ENSG00000286110	chr15:24553782:T:C	0.27561	6.72913e-07	0.0601784	0.0117292	0.00159984	0.0372611	0.0294296	chr15	napu_chr15_24594170_24594492_DEL_-322	0.00357315	chr15:24530313:AAC:A	0.115543
RPLP1P6	chr5:151925199:C:T	0.463415	3.84636e-08	0.104106	0.0182119	0.00049995	0.00816057	0.00644538	chr5	napu_chr5_152384080_152384134_DEL_-54	6.10735e-07	chr5:151835070:C:T	0.0351583
ZP3	chr7:76643916:C:T	0.0682927	7.46062e-10	0.122299	0.0189219	9.999e-05	0.000170909	0.000134987	chr7	napu_chr7_76616560_76616861_DEL_-301	1.83491e-07	chr7:76643916:C:T	0.413442
AGGF1P3	chr3:75675658:A:G	0.380488	4.65147e-11	0.0688156	0.00988976	9.999e-05	1.1732e-05	9.26615e-06	chr3	napu_chr3_75689802_75689912_DEL_-110	0.0677268	chr3:75818380:G:A	0.125566
ENSG00000272564	chr2:85930472:G:T	0.292683	5.66816e-07	-0.0539067	0.0104328	0.00039996	0.0268996	0.0212458	chr2	napu_chr2_85291982_85292319_DEL_-337	4.46696e-06	chr2:85930472:G:T	0.0321881
EFHB	chr3:19946047:G:T	0.397561	1.4358e-29	0.10281	0.00770589	9.999e-05	8.55564e-20	6.75741e-20	chr3	napu_chr3_20018262_20018326_DEL_-64	6.47206e-49	chr3:19946945:G:C	0.98768
LINC03016	chr7:7267401:A:G	0.178049	9.6803e-10	0.0809582	0.0126187	9.999e-05	0.000407847	0.000322126	chr7	napu_chr7_7543884_7545257_DEL_-1373	1.32807e-07	chr7:7267401:A:G	0.772598
ERAP2	chr5:96936716:T:G	0.385366	3.26995e-23	0.0938861	0.00832645	9.999e-05	4.05498e-15	3.2027e-15	chr5	napu_chr5_96989313_96989411_DEL_-98	0.019644	chr5:96916885:T:C	0.0212593
LINC00664	chr19:21404606:A:T	0.292683	1.31486e-06	0.0528129	0.0105906	0.00079992	0.0510238	0.0402996	chr19	napu_chr19_21383385_21383469_DEL_-84	0.000896359	chr19:21313789:A:C	0.104488
CCDST	chr1:152170161:C:T	0.146341	9.11196e-07	-0.127082	0.0250857	0.00219978	0.0425384	0.0335977	chr1	napu_chr1_153017251_153017251_INS_276	2.53618e-05	chr1:152203233:C:T	0.225833
ENSG00000291047	chr16:30186830:A:G	0.458537	4.06185e-08	0.0564215	0.00988877	9.999e-05	0.00256554	0.00202632	chr16	napu_chr16_30153302_30153437_DEL_-135	9.21917e-07	chr16:30331915:G:A	0.0898697
ZFAND2A-DT	chr7:1160841:A:G	0.343902	8.20807e-13	0.0754717	0.00987291	9.999e-05	1.04402e-06	8.2459e-07	chr7	napu_chr7_1159616_1159816_DEL_-200	1.89703e-06	chr7:1162832:C:A	0.226195
CBS	chr21:42979245:T:A	0.0560976	5.24354e-07	-0.114593	0.0221072	0.0009999	0.0340749	0.026913	chr21	napu_chr21_43057712_43057712_INS_92	6.15266e-09	chr21:43028653:G:C	0.38935
PPIL3	chr2:200879629:G:A	0.134146	3.85019e-07	-0.0738596	0.0140726	0.00019998	0.0177655	0.0140316	chr2	napu_chr2_200826627_200826720_DEL_-93	5.49927e-12	chr2:200877622:C:T	0.580546
STAG3	chr7:100307835:G:A	0.0658537	1.51551e-06	0.0949825	0.0191657	0.00109989	0.0382014	0.0301722	chr7	napu_chr7_100297184_100297597_DEL_-413	0.000596758	chr7:100426530:T:C	0.0160889
SIRPB1	chr20:1912475:G:A	0.341463	1.09286e-47	0.115883	0.00601801	9.999e-05	2.8896e-36	2.28227e-36	chr20	napu_chr20_959065_959131_DEL_-66	2.75385e-84	chr20:1915642:A:G	0.0587193
RIBC2	chr22:45434217:T:C	0.456098	1.09774e-07	-0.0567974	0.0103142	0.00029997	0.0143541	0.0113371	chr22	napu_chr22_44884367_44884433_DEL_-66	3.45259e-09	chr22:45434217:T:C	0.15288
RGPD4	chr2:108416069:G:A	0.395122	6.43945e-20	0.11113	0.0109204	9.999e-05	1.80505e-11	1.42567e-11	chr2	napu_chr2_108694097_108695653_DEL_-1556	5.84408e-16	chr2:108449463:T:C	0.0245069
ENSG00000288552	chr13:89194402:T:C	0.126829	1.47622e-09	0.10231	0.0161419	9.999e-05	0.00056694	0.00044778	chr13	napu_chr13_88930409_88930468_DEL_-59	2.55258e-05	chr13:89223369:T:C	0.177003
LINC00471	chr2:231514081:C:T	0.197561	5.91749e-12	-0.084498	0.0115544	9.999e-05	3.61118e-06	2.85218e-06	chr2	napu_chr2_231472963_231472963_INS_81	7.04617e-15	chr2:231514081:C:T	0.999936
STRC	chr15:43524719:G:A	0.273171	1.14683e-06	0.0527831	0.0105222	0.00039996	0.0207998	0.0164281	chr15	napu_chr15_43368229_43368555_DEL_-326	0.00371977	chr15:43726458:T:C	0.0701448
LINC01535	chr19:37364586:A:G	0.402439	1.93335e-39	0.114605	0.00693425	9.999e-05	2.1176e-27	1.67252e-27	chr19	napu_chr19_37540541_37540541_INS_314	6.48151e-26	chr19:37364586:A:G	0.5
PSMD13	chr11:229977:G:A	0.251219	1.34461e-06	0.0541441	0.0108682	0.00129987	0.0534965	0.0422526	chr11	napu_chr11_220768_220768_INS_604	1.82274e-12	chr11:243211:A:G	0.0265969
DNAJA4	chr15:78267425:T:G	0.282927	3.59461e-08	0.0630389	0.0110021	9.999e-05	0.00367955	0.00290618	chr15	napu_chr15_77559666_77560712_DEL_-1046	5.97223e-05	chr15:78267425:T:G	0.225568
TDRD5	chr1:179591583:T:C	0.312195	1.41898e-17	0.0897177	0.00957235	9.999e-05	2.58133e-10	2.03879e-10	chr1	napu_chr1_179638157_179638924_DEL_-767	3.00107e-10	chr1:179592019:C:T	0.35268
ACTR8	chr3:53899431:T:A	0.378049	5.53363e-07	-0.0533611	0.010317	0.00059994	0.0298531	0.0235786	chr3	napu_chr3_53979501_53979551_DEL_-50	1.07541e-12	chr3:53912807:A:G	0.0700249
ENSG00000203279	chr9:97387544:A:G	0.495122	9.24249e-09	-0.0612348	0.0102169	9.999e-05	0.000901953	0.00071238	chr9	napu_chr9_97237447_97237447_INS_50	0.000318548	chr9:97225708:T:A	0.042773
PRKXP1	chr15:100553922:T:C	0.387805	1.76436e-13	-0.0772258	0.00977913	9.999e-05	1.1359e-06	8.97155e-07	chr15	napu_chr15_100554294_100558106_DEL_-3812	9.59878e-09	chr15:100553922:T:C	0.975852
TARS1-DT	chr5:33440200:C:A	0.234146	4.20451e-25	-0.136284	0.0114568	9.999e-05	2.65609e-15	2.09783e-15	chr5	napu_chr5_33200753_33201065_DEL_-312	9.17636e-24	chr5:33440200:C:A	0.983461
ZKSCAN8P1	chr6:28078895:T:C	0.304878	4.1271e-07	0.0536447	0.0102495	0.00019998	0.0137827	0.0108858	chr6	napu_chr6_27715735_27715735_INS_57	4.09943e-10	chr6:28163759:T:C	0.0121943
ENSG00000204556	chr20:25851548:A:G	0.292683	1.20765e-06	-0.0721373	0.0144125	0.00229977	0.0316505	0.0249982	chr20	napu_chr20_25602531_25602829_DEL_-298	0.000818323	chr20:25851941:A:G	0.0419883
DSCC1	chr8:119852600:A:C	0.165854	5.23715e-21	-0.118871	0.0112745	9.999e-05	1.98028e-13	1.56407e-13	chr8	napu_chr8_119788538_119788538_INS_236	1.08091e-25	chr8:119861602:C:T	0.0909091
NUDT2	chr9:34151465:C:T	0.407317	1.44527e-07	-0.0518472	0.00951176	0.00019998	0.00949401	0.00749855	chr9	napu_chr9_34181521_34182273_DEL_-752	0.0131384	chr9:34151465:C:T	0.157801
ENSG00000289407	chr1:45624580:A:G	0.290244	1.48664e-06	-0.0602115	0.0121393	0.00249975	0.0455161	0.0359495	chr1	napu_chr1_45768025_45768734_DEL_-709	0.00750255	chr1:45624580:A:G	0.0238019
WNT3	chr17:46830897:C:T	0.407317	9.73743e-32	0.102792	0.00732152	9.999e-05	5.56788e-22	4.39762e-22	chr17	napu_chr17_46810514_46811099_DEL_-585	2.62259e-53	chr17:46830897:C:T	1
FLG-AS1	chr1:152189172:T:G	0.173171	1.89572e-11	-0.0917247	0.0128936	9.999e-05	6.39853e-06	5.05368e-06	chr1	napu_chr1_152215469_152215469_INS_711	3.75745e-11	chr1:152222952:C:A	0.12289
TDRD6	chr6:46656919:A:T	0.27561	6.64768e-10	-0.0707163	0.0109056	9.999e-05	0.000144152	0.000113854	chr6	napu_chr6_47596993_47599174_DEL_-2181	1.16987e-18	chr6:46656919:A:T	0.882078
ZNF426-DT	chr19:9525206:A:G	0.365854	1.24553e-06	0.0500787	0.0100188	0.00169983	0.0577089	0.0455796	chr19	napu_chr19_9548962_9549096_DEL_-134	0.000154954	chr19:9543798:A:G	0.171488
EMB	chr5:50502947:A:G	0.44878	9.78072e-09	0.0572659	0.00957204	9.999e-05	0.0008236	0.000650496	chr5	napu_chr5_50608438_50608511_DEL_-73	1.23558e-05	chr5:50557015:A:G	0.0305174
AGGF1P1	chr4:190019415:A:G	0.385366	2.17478e-07	-0.0905476	0.0168709	0.00039996	0.0177038	0.0139828	chr4	napu_chr4_189980726_189980726_INS_166	1.17638e-05	chr4:190019415:A:G	0.308349
KNG1	chr3:186729258:A:C	0.451219	3.33094e-12	-0.0707402	0.00954627	9.999e-05	2.73985e-06	2.16399e-06	chr3	napu_chr3_186631334_186631415_DEL_-81	3.29178e-11	chr3:186719511:C:T	0.0971313
SNORA73B	chr1:28857742:C:T	0.0609756	4.91403e-07	0.0981729	0.0188895	9.999e-05	0.0176471	0.013938	chr1	napu_chr1_29100313_29100313_INS_321	0.00199689	chr1:28857742:C:T	0.0444627
LINC02145	chr5:6380100:T:G	0.141463	1.08087e-07	0.07327	0.0132979	0.00019998	0.0108565	0.00857469	chr5	napu_chr5_7221815_7222135_DEL_-320	5.43932e-08	chr5:6372135:G:A	0.0996364
ENSG00000215861	chr1:149055595:A:T	0.446341	2.52979e-08	0.0540367	0.00931875	9.999e-05	0.000778166	0.000614611	chr1	napu_chr1_149057343_149060527_DEL_-3184	0.290752	chr1:149055595:A:T	0.219235
TSPAN11	chr12:30898047:CAAAT:C	0.156098	8.23364e-15	0.10655	0.0127008	9.999e-05	2.12695e-08	1.67991e-08	chr12	napu_chr12_30765374_30765842_DEL_-468	5.40497e-13	chr12:30897267:C:T	0.169152
ENSG00000287989	chr1:198562739:T:G	0.231707	4.97049e-08	-0.0837219	0.0147772	0.00049995	0.00838752	0.00662463	chr1	napu_chr1_198492091_198492507_DEL_-416	0.000412417	chr1:198559259:A:G	0.0665384
PLBD1-AS1	chr12:14509031:A:G	0.404878	8.83637e-07	0.0499132	0.00984	0.00069993	0.0389391	0.0307549	chr12	napu_chr12_14792452_14792574_DEL_-122	3.87338e-06	chr12:14509031:A:G	0.10032
7SK	chr6:52985907:C:T	0.0536585	1.47613e-11	0.146151	0.0204207	9.999e-05	1.0145e-05	8.01275e-06	chr6	napu_chr6_53345528_53345528_INS_136	6.31025e-09	chr6:52985907:C:T	0.0884949
ENSG00000189316	chr7:64940694:A:AT	0.482927	2.11209e-09	-0.0970971	0.0154816	9.999e-05	0.000832042	0.000657163	chr7	napu_chr7_64943258_64943258_INS_142	0.000264448	chr7:64941028:T:C	0.137037
ZNF680P1	chr7:64468204:C:T	0.0853659	2.36164e-07	-0.0875026	0.0163554	0.00049995	0.0122625	0.00968513	chr7	napu_chr7_64485612_64485924_DEL_-312	0.000230054	chr7:64468204:C:T	0.130099
GTF2H2	chr5:71385390:C:T	0.292683	1.09883e-07	0.0627318	0.0113922	0.00039996	0.00356185	0.00281322	chr5	napu_chr5_71337097_71337097_INS_163	0.0080757	chr5:71369779:C:T	0.143765
ENSG00000285578	chr6:149198:C:A	0.285366	3.79315e-25	-0.153146	0.0128585	9.999e-05	2.12656e-14	1.6796e-14	chr6	napu_chr6_147679_147679_INS_262	1.08965e-25	chr6:160261:G:A	0.393554
SAMD9L	chr7:93326628:A:G	0.0731707	8.91615e-09	-0.108032	0.0180043	9.999e-05	0.000934889	0.000738394	chr7	napu_chr7_93787615_93793679_DEL_-6064	8.54318e-09	chr7:93326628:A:G	0.0792324
PWRN4	chr15:23922139:GCTTTTTTCTTTT:G	0.0829268	3.98132e-10	-0.11521	0.0175162	9.999e-05	9.28277e-05	7.33171e-05	chr15	napu_chr15_24594170_24594492_DEL_-322	1.5944e-08	chr15:23922139:GCTTTTTTCTTTT:G	0.0615216
ENSG00000286602	chr3:98567931:T:C	0.212195	1.61981e-07	0.0626446	0.0115419	9.999e-05	0.00813965	0.00642886	chr3	napu_chr3_98196230_98196230_INS_782	6.37732e-08	chr3:98567931:T:C	0.287965
RPL23AP53	chr8:247042:C:T	0.27561	1.01781e-10	-0.0737147	0.0108074	9.999e-05	6.39853e-05	5.05369e-05	chr8	napu_chr8_295656_295656_INS_78	2.31128e-16	chr8:241746:A:C	0.956892
TUBA1C	chr12:49111401:C:T	0.307317	4.70166e-16	0.0878642	0.00994243	9.999e-05	1.63751e-09	1.29334e-09	chr12	napu_chr12_49076229_49076709_DEL_-480	6.62924e-14	chr12:49111401:C:T	0.181821
LINC01622	chr6:1312510:C:T	0.412195	3.05986e-12	-0.0708196	0.00953857	9.999e-05	2.69585e-06	2.12923e-06	chr6	napu_chr6_1318790_1320936_DEL_-2146	3.00842e-24	chr6:1312510:C:T	1
ENSG00000276529	chr21:44940382:G:T	0.163415	3.43766e-08	0.0752974	0.0131214	9.999e-05	0.00529613	0.00418299	chr21	napu_chr21_44972945_44972945_INS_817	0.00966147	chr21:44940382:G:T	0.140886
NKAIN4	chr20:63261779:C:T	0.153659	2.85763e-08	0.0824286	0.0142737	9.999e-05	0.00471919	0.00372731	chr20	napu_chr20_63250559_63250616_DEL_-57	0.0225335	chr20:63261779:C:T	0.24185
NAAA	chr4:75931432:A:C	0.412195	8.41139e-07	0.0509749	0.0100284	0.00089991	0.0405034	0.0319904	chr4	napu_chr4_76027457_76027719_DEL_-262	1.77313e-07	chr4:75941102:G:A	0.108593
ENSG00000279993	chr12:131033221:C:T	0.409756	1.23553e-17	-0.0942839	0.0100371	9.999e-05	9.11553e-10	7.19963e-10	chr12	napu_chr12_131032741_131032741_INS_112	4.51403e-14	chr12:131033222:T:C	0.0928492
ZNF732	chr4:304584:G:C	0.109756	1.17202e-11	0.123641	0.0171805	9.999e-05	2.2124e-05	1.7474e-05	chr4	napu_chr4_261969_261969_INS_312	1.0448e-05	chr4:304584:G:C	0.105349
CSGALNACT2	chr10:43255004:G:A	0.165854	2.64728e-07	0.0739457	0.0138827	0.00019998	0.014816	0.011702	chr10	napu_chr10_43181881_43181881_INS_1435	0.000105507	chr10:43211528:G:C	0.0432672
LINC00839	chr10:42452179:T:C	0.482927	6.29365e-11	-0.0616627	0.00892967	9.999e-05	2.63476e-05	2.08099e-05	chr10	napu_chr10_42206106_42221342_DEL_-15236	1.68308e-08	chr10:42468147:TA:T	0.873519
KIF25-AS1	chr6:167984151:C:T	0.407317	2.1945e-13	0.133829	0.0170236	9.999e-05	4.06495e-06	3.21057e-06	chr6	napu_chr6_168044214_168044214_INS_81	0.000113232	chr6:167984151:C:T	0.995548
POMZP3	chr7:76631098:C:G	0.214634	6.03006e-10	-0.0739914	0.0113795	9.999e-05	0.000136971	0.000108183	chr7	napu_chr7_76631471_76634488_DEL_-3017	0.0838016	chr7:76635381:C:T	0.0838016
ENSG00000276087	chr2:24159160:C:G	0.370732	1.77814e-23	0.0947694	0.00834035	9.999e-05	2.6822e-15	2.11845e-15	chr2	napu_chr2_24255676_24255676_INS_123	4.4492e-11	chr2:24159160:C:G	0.0954886
RPL9	chr4:39444929:G:A	0.268293	5.67677e-49	0.13636	0.00692517	9.999e-05	3.74835e-36	2.96052e-36	chr4	napu_chr4_39689903_39689903_INS_176	2.25244e-81	chr4:39455533:C:T	0.0769231
ANKRD20A7P	chr9:42842412:G:A	0.165854	2.08147e-10	0.0897929	0.0134144	9.999e-05	5.8571e-06	4.62605e-06	chr9			chr9:42925792:G:A	0.0148907
LINS1	chr15:100553922:T:C	0.387805	8.68052e-13	-0.0670972	0.00878806	9.999e-05	1.26592e-06	9.99848e-07	chr15	napu_chr15_100554294_100558106_DEL_-3812	5.80996e-16	chr15:100569613:G:A	0.750913
KIF25	chr6:167993149:GTTT:G	0.15122	3.36459e-13	0.109731	0.0140836	9.999e-05	1.28877e-06	1.0179e-06	chr6	napu_chr6_168044214_168044214_INS_81	1.35051e-08	chr6:167998081:C:T	0.262081
ENSG00000286125	chr19:56740470:C:T	0.0609756	3.62713e-13	0.142476	0.0183153	9.999e-05	4.19122e-07	3.31031e-07	chr19	napu_chr19_56176060_56176158_DEL_-98	1.71789e-37	chr19:56740470:C:T	0.5
ARID3C	chr9:34592701:C:T	0.168293	1.97652e-09	0.0854573	0.013599	9.999e-05	0.000503905	0.000397994	chr9	napu_chr9_33667082_33667082_INS_53	2.04141e-10	chr9:34580528:C:T	0.238531
SLC35F2	chr11:107775704:G:A	0.121951	3.42143e-07	0.0744912	0.0141266	0.00049995	0.0164433	0.0129873	chr11	napu_chr11_107913392_107917684_DEL_-4292	0.000139754	chr11:107775704:G:A	0.381963
APP-DT	chr21:26232935:T:A	0.309756	1.4201e-06	0.0536922	0.0108032	0.00209979	0.0612392	0.048368	chr21	napu_chr21_26311416_26311416_INS_56	1.77108e-09	chr21:26215876:A:T	0.493815
YWHAEP1	chr7:64356114:C:G	0.226829	1.97087e-06	0.099979	0.0204108	0.00229977	0.0614243	0.0485141	chr7	napu_chr7_64357844_64357844_INS_100	0.000289104	chr7:64393237:T:C	0.043504
ENSG00000286619	chr1:205798757:G:A	0.434146	1.38981e-49	0.119925	0.0060269	9.999e-05	6.52863e-37	5.15644e-37	chr1	napu_chr1_205966738_205967054_DEL_-316	4.99358e-156	chr1:205830859:T:A	0.5
RAET1E-AS1	chr6:149865398:T:G	0.382927	1.82948e-15	0.109638	0.0127102	9.999e-05	1.6623e-07	1.31291e-07	chr6	napu_chr6_149776321_149776321_INS_119	6.53831e-12	chr6:149862944:A:T	0.102816
ENSG00000285884	chr10:42621411:T:C	0.365854	6.15565e-07	-0.062969	0.012228	0.00119988	0.0372611	0.0294296	chr10	napu_chr10_42149813_42150401_DEL_-588	0.000102997	chr10:42621411:T:C	0.053883
ZNF492	chr19:22018690:T:C	0.134146	2.27505e-08	0.0777608	0.0133623	9.999e-05	0.00254245	0.00200807	chr19	napu_chr19_23568277_23568277_INS_578	0.000392666	chr19:22311334:G:A	0.0499217
RNASEL	chr1:182589002:T:C	0.385366	5.63342e-15	0.0787565	0.00932115	9.999e-05	1.26705e-08	1.00074e-08	chr1	napu_chr1_181892430_181892871_DEL_-441	3.20619e-28	chr1:182590629:G:A	0.200613
NUP42	chr7:23153230:G:A	0.373171	1.03769e-06	-0.0535783	0.010635	0.0019998	0.0577089	0.0455796	chr7	napu_chr7_23904511_23904609_DEL_-98	1.82756e-07	chr7:23211235:C:T	0.0155547
MUC20P1	chr3:195608394:A:G	0.451219	1.45885e-10	0.0742358	0.0109864	9.999e-05	0.000232347	0.000183512	chr3	napu_chr3_195613340_195613340_INS_135	0.154462	chr3:195611256:A:G	0.27983
CYP4F3	chr19:15641327:C:T	0.280488	1.3266e-10	-0.0707519	0.0104448	9.999e-05	5.18077e-05	4.09188e-05	chr19	napu_chr19_15651126_15651599_DEL_-473	0.00355314	chr19:15641327:C:T	0.40157
LNCOC1	chr8:142716851:G:A	0.456098	8.82499e-07	-0.053425	0.0105318	0.00129987	0.050271	0.039705	chr8	napu_chr8_142759899_142760683_DEL_-784	0.000346908	chr8:142700626:A:G	0.0814812
ENSG00000235421	chr7:65597145:C:A	0.421951	2.24491e-09	-0.0589004	0.00940835	9.999e-05	0.000278494	0.00021996	chr7	napu_chr7_65388301_65388352_DEL_-51	0.660017	chr7:65597145:C:A	0.0220263
NSUN2	chr5:6600680:T:C	0.278049	7.54296e-14	0.0799459	0.00994979	9.999e-05	1.34602e-07	1.06312e-07	chr5	napu_chr5_6616676_6616676_INS_239	0.0574694	chr5:6619620:C:T	0.0574694
ENSG00000255893	chr11:94493959:C:A	0.412195	1.05254e-11	0.0829752	0.0115004	9.999e-05	1.2027e-05	9.49918e-06	chr11	napu_chr11_94425311_94425729_DEL_-418	5.18755e-11	chr11:94463008:A:G	0.111936
TRPV2	chr17:16406140:C:T	0.273171	8.18742e-17	-0.098329	0.0107981	9.999e-05	7.38586e-10	5.8335e-10	chr17	napu_chr17_16330606_16330606_INS_319	8.87748e-25	chr17:16415618:T:C	0.983467
CDC20P1	chr9:86990645:C:T	0.265854	3.57074e-07	0.0630308	0.0119735	0.0009999	0.0304684	0.0240646	chr9	napu_chr9_86999015_86999015_INS_4652	0.0178601	chr9:86998683:C:T	0.0290591
FLVCR1-DT	chr1:212841880:A:G	0.468293	1.86677e-14	-0.0758916	0.00918881	9.999e-05	3.09488e-08	2.44439e-08	chr1	napu_chr1_212865884_212866053_DEL_-169	0.0351721	chr1:212857192:C:T	0.0351721
LINC02929	chr10:62432893:G:C	0.363415	1.2925e-09	-0.0627806	0.00986706	9.999e-05	0.000312205	0.000246586	chr10	napu_chr10_62947817_62947869_DEL_-52	8.97953e-10	chr10:62433530:T:A	0.0666741
ENSG00000266489	chr18:24542819:T:G	0.441463	4.09034e-25	0.160969	0.0135275	9.999e-05	8.59179e-15	6.78596e-15	chr18	napu_chr18_24435871_24435871_INS_139	1.83571e-32	chr18:24542819:T:G	0.249999
TYW1B	chr7:72774201:C:T	0.251219	2.53782e-10	0.0720314	0.0108183	9.999e-05	5.70196e-05	4.50352e-05	chr7	napu_chr7_73416880_73418796_DEL_-1916	2.46299e-13	chr7:72787808:T:TC	0.0352575
ENSG00000254031	chr8:71057195:A:G	0.460976	1.01932e-11	-0.132621	0.0183674	9.999e-05	1.8784e-05	1.48359e-05	chr8	napu_chr8_70671320_70672408_DEL_-1088	0.0113316	chr8:70947504:C:T	0.0379283
ENSG00000289614	chr1:149021526:C:T	0.12439	1.82904e-06	-0.0777889	0.0158277	0.00089991	0.0254232	0.0200797	chr1	napu_chr1_149057343_149060527_DEL_-3184	0.000248538	chr1:149079741:A:G	0.062957
COLEC11	chr2:3577209:G:A	0.117073	2.51307e-12	0.119261	0.0159917	9.999e-05	1.02151e-05	8.06811e-06	chr2	napu_chr2_3530769_3530769_INS_468	9.7147e-09	chr2:3580793:C:A	0.499892
DMXL1-DT	chr5:119060533:C:T	0.156098	6.04073e-20	-0.150033	0.0147296	9.999e-05	1.07638e-10	8.5015e-11	chr5	napu_chr5_118532532_118532839_DEL_-307	4.53317e-16	chr5:119060533:C:T	0.998344
ENSG00000273919	chr13:53351416:A:G	0.295122	8.15407e-11	-0.0883779	0.0128833	9.999e-05	8.38637e-05	6.62372e-05	chr13	napu_chr13_54070552_54070642_DEL_-90	4.9728e-11	chr13:53322182:C:A	0.0747173
LINC03011	chr7:66773096:C:T	0.360976	6.9309e-08	0.0556349	0.00993601	9.999e-05	0.00463889	0.00366389	chr7	napu_chr7_66098774_66098871_DEL_-97	0.00300092	chr7:66773096:C:T	0.0291325
GPR108	chr19:6742300:G:T	0.3	6.35494e-07	-0.0550676	0.0107077	0.00079992	0.0414108	0.032707	chr19	napu_chr19_6693919_6694132_DEL_-213	3.88073e-06	chr19:6737228:T:C	0.116551
SMN2	chr5_70017992_70017992_INS_322	0.239024	9.03325e-13	-0.0859707	0.0112698	9.999e-05	2.98219e-07	2.35539e-07	chr5	napu_chr5_70017992_70017992_INS_322	0.999989	chr5:69373165:T:C	4.18337e-06
PDE4DIPP1	chr1:149020747:A:G	0.134146	7.74927e-09	0.100752	0.0167164	9.999e-05	0.00140777	0.00111188	chr1	napu_chr1_149057343_149060527_DEL_-3184	8.4308e-09	chr1:149020747:A:G	0.136973
CCDC8	chr19:46423410:C:T	0.443902	2.05196e-09	0.0586457	0.00934272	9.999e-05	0.000424746	0.000335473	chr19	napu_chr19_46438832_46440244_DEL_-1412	5.10571e-07	chr19:46424467:G:A	0.0757604
LURAP1L-AS1	chr9:12775489:G:A	0.331707	1.59534e-09	-0.0763015	0.0120658	9.999e-05	0.000637413	0.000503441	chr9	napu_chr9_12556833_12559646_DEL_-2813	6.50487e-09	chr9:12760921:C:T	0.0307552
ZNF322P1	chr9:97193804:C:T	0.304878	1.22193e-12	-0.0754848	0.00996075	9.999e-05	9.64943e-07	7.62131e-07	chr9	napu_chr9_97237447_97237447_INS_50	2.48952e-12	chr9:97201321:A:G	0.0494595
ENSG00000279306	chr1:227797530:A:G	0.0707317	7.08242e-07	-0.124041	0.0242278	0.00249975	0.0589899	0.0465914	chr1	napu_chr1_229237641_229238015_DEL_-374	0.000318394	chr1:227797530:A:G	0.863044
TEX22	chr14:104757041:C:T	0.0585366	7.40459e-07	-0.119076	0.0233012	0.0019998	0.0405034	0.0319904	chr14	napu_chr14_105161736_105161736_INS_582	0.00010393	chr14:104757041:C:T	0.223243
ENSG00000285534	chr13:109731177:G:A	0.346341	1.95159e-15	-0.0942128	0.0109349	9.999e-05	5.27807e-08	4.16872e-08	chr13	napu_chr13_109569405_109570072_DEL_-667	4.39347e-11	chr13:109731177:G:A	0.33141
NPIPA5	chr16:15036083:C:T	0.446341	5.87849e-19	0.0815148	0.00827592	9.999e-05	1.29253e-11	1.02087e-11	chr16	napu_chr16_14874022_14874098_DEL_-76	8.26698e-12	chr16:15036083:C:T	1
DCT	chr13:94449535:C:G	0.439024	1.31106e-07	-0.0537689	0.00982852	0.00019998	0.0117459	0.00927716	chr13	napu_chr13_94429774_94429826_DEL_-52	4.12903e-08	chr13:94500913:G:A	0.0893753
ZNF559-ZNF177	chr19:9324196:C:T	0.0707317	2.15033e-07	-0.102987	0.0191802	9.999e-05	0.0141673	0.0111896	chr19	napu_chr19_9408967_9409019_DEL_-52	0.000736102	chr19:9303479:G:A	0.41372
LINC02361	chr12:132192333:C:T	0.480488	5.3488e-07	-0.0503335	0.00971817	0.0009999	0.0366151	0.0289193	chr12	napu_chr12_131684867_131684867_INS_70	4.74562e-07	chr12:132189571:T:C	0.184591
ENSG00000236814	chr8:56074178:A:G	0.263415	3.07059e-09	-0.0698213	0.0112579	9.999e-05	0.000534255	0.000421965	chr8	napu_chr8_55488642_55488958_DEL_-316	2.37085e-07	chr8:56097923:A:G	0.0523241
ENSG00000271967	chr6:70600428:A:G	0.404878	1.07607e-06	-0.0674679	0.0134128	0.00219978	0.0616746	0.0487118	chr6	napu_chr6_70409646_70409646_INS_214	2.03598e-07	chr6:70591561:T:C	0.0592367
KREMEN1	chr22:29193091:C:A	0.0829268	1.60165e-06	0.0872793	0.0176543	0.0009999	0.0485516	0.038347	chr22	napu_chr22_28781333_28781650_DEL_-317	0.00036255	chr22:29153532:T:A	0.117288
ANAPC1P2	chr2:87051478:C:T	0.47561	6.75278e-08	0.0539753	0.00963066	0.00019998	0.0023901	0.00188775	chr2	napu_chr2_87241996_87242051_DEL_-55	3.0321e-06	chr2:87092000:C:T	0.32831
ENSG00000287670	chr2:88016805:G:A	0.292683	1.52419e-06	-0.0564159	0.0113865	0.00069993	0.0331417	0.0261759	chr2	napu_chr2_88052496_88052562_DEL_-66	0.000336218	chr2:88047780:C:T	0.0600533
DNM1P47	chr15:101721431:G:A	0.214634	7.22633e-09	-0.101841	0.0168599	0.00029997	0.00271171	0.00214176	chr15	napu_chr15_101052363_101052431_DEL_-68	5.8477e-05	chr15:101776822:T:C	0.183332
DSC1	chr18:31163715:A:G	0.32439	3.00603e-21	-0.11767	0.0110758	9.999e-05	6.24302e-12	4.93086e-12	chr18	napu_chr18_30451919_30451919_INS_100	2.31689e-23	chr18:31163715:A:G	0.122136
ENSG00000290688	chr15:84543321:A:G	0.331707	6.46787e-08	-0.0585929	0.0104385	9.999e-05	0.0062772	0.00495786	chr15	napu_chr15_84511717_84512103_DEL_-386	0.199681	chr15:84543321:A:G	0.0307778
CYYR1-AS1	chr21:26192797:C:T	0.268293	2.32118e-10	-0.0722978	0.0108323	9.999e-05	8.10495e-05	6.40145e-05	chr21	napu_chr21_26338642_26338642_INS_69	5.27015e-14	chr21:26192797:C:T	0.70996
SMPD4	chr2:129893445:C:T	0.212195	5.96042e-07	-0.0654183	0.0126868	0.00069993	0.0188716	0.0149052	chr2	napu_chr2_130668751_130668751_INS_87	0.0046028	chr2:129201305:T:A	0.0571242
PAFAH1B2	chr11:117836514:C:T	0.241463	8.12192e-07	0.0580019	0.0113941	0.00189981	0.0541712	0.0427855	chr11	napu_chr11_116240078_116240078_INS_61	0.000347988	chr11:117713629:T:C	0.128461
SLC25A41	chr19:6436180:C:T	0.468293	1.09244e-11	0.0683166	0.0094771	9.999e-05	7.67786e-06	6.06413e-06	chr19	napu_chr19_6991965_6991965_INS_60	2.57654e-10	chr19:6436294:C:T	0.147502
KANSL1-AS1	chr17:46724418:G:A	0.241463	4.12441e-38	0.132563	0.00823605	9.999e-05	1.3968e-26	1.10322e-26	chr17	napu_chr17_46009357_46009595_DEL_-238	3.94697e-06	chr17:45680084:C:A	0.616492
TVP23C	chr17:15540420:A:G	0.380488	2.75059e-08	-0.0589698	0.0101983	9.999e-05	0.00236143	0.0018651	chr17	napu_chr17_15607864_15607864_INS_1203	3.64703e-17	chr17:15566668:T:C	0.126145
YEATS2-AS1	chr3:183767025:T:A	0.426829	2.80049e-20	0.0888999	0.00863222	9.999e-05	6.16417e-13	4.86858e-13	chr3	napu_chr3_183821166_183821973_DEL_-807	1.33348e-26	chr3:183767025:T:A	0.503585
ENSG00000270020	chr16:86550399:C:G	0.380488	3.62403e-10	0.0697072	0.0105709	9.999e-05	0.000195636	0.000154517	chr16	napu_chr16_86522746_86522746_INS_256	0.000269203	chr16:86550399:C:G	0.0359754
ENSG00000280241	chr4:154261632:G:A	0.341463	9.71946e-09	0.0627904	0.0104934	9.999e-05	0.0014566	0.00115045	chr4	napu_chr4_153163798_153163798_INS_336	2.15766e-09	chr4:154263302:A:G	0.224519
APOL2	chr22:36239710:G:A	0.439024	6.72577e-14	-0.0753045	0.00935058	9.999e-05	9.21425e-08	7.2776e-08	chr22	napu_chr22_36216953_36218272_DEL_-1319	3.4145e-14	chr22:36239710:G:A	1
RNASEH1P2	chr17:16630832:G:GA	0.102439	1.04889e-07	-0.0906202	0.0164288	9.999e-05	0.00876745	0.0069247	chr17	napu_chr17_16602135_16602982_DEL_-847	0.00231311	chr17:16667405:C:G	0.0797564
ENSG00000261193	chr16:87635939:T:G	0.0536585	2.67182e-07	-0.134167	0.0251978	0.00219978	0.0463188	0.0365835	chr16	napu_chr16_88460891_88460891_INS_319	0.00581068	chr16:87635939:T:G	0.270452
ENSG00000290799	chr22:21044898:G:C	0.0585366	2.02854e-09	0.132692	0.0211317	9.999e-05	0.000327954	0.000259025	chr22	napu_chr22_20161546_20162671_DEL_-1125	6.52743e-13	chr22:21044898:G:C	1
IRAG1-AS1	chr11:10541543:G:T	0.119512	7.67344e-21	-0.158452	0.0151083	9.999e-05	6.03352e-12	4.76539e-12	chr11	napu_chr11_10353386_10353442_DEL_-56	2.26292e-21	chr11:10542276:C:T	0.5
ENSG00000275318	chr9:92829279:A:G	0.402439	9.09319e-07	-0.0517382	0.0102121	0.00119988	0.0374828	0.0296046	chr9	napu_chr9_92872231_92872496_DEL_-265	0.00606171	chr9:92853867:C:T	0.122509
CHL1-AS2	chr3:196638:C:G	0.0926829	1.51199e-13	0.128211	0.0161839	9.999e-05	2.31673e-07	1.8298e-07	chr3	napu_chr3_960473_960849_DEL_-376	2.2946e-14	chr3:196638:C:G	0.999986
FKBP11	chr12:48885477:T:C	0.4	2.17223e-09	0.0654509	0.0104445	9.999e-05	0.000401745	0.000317306	chr12	napu_chr12_49076229_49076709_DEL_-480	1.92652e-16	chr12:48915337:C:T	0.0347332
PAPPA2	chr1:176691111:C:T	0.439024	1.34444e-06	0.0472479	0.00948388	0.00109989	0.0401027	0.0316739	chr1	napu_chr1_177149072_177149157_DEL_-85	6.54486e-06	chr1:176691111:C:T	0.0891611
SNRPGP17	chr17:60150164:G:T	0.117073	2.15175e-06	-0.129442	0.0265303	0.00309969	0.0538694	0.0425471	chr17	napu_chr17_60249856_60249924_DEL_-68	0.00041558	chr17:60150164:G:T	0.285083
ENSG00000271947	chr2:6908110:G:A	0.178049	9.87494e-08	0.0754786	0.0136535	9.999e-05	0.00934689	0.00738236	chr2	napu_chr2_6910465_6910465_INS_116	0.124991	chr2:6910837:T:C	0.124991
GNMT	chr6:42957945:C:T	0.458537	1.58167e-09	-0.0615832	0.00973587	9.999e-05	0.000268337	0.000211938	chr6	napu_chr6_42826163_42826163_INS_51	1.66811e-10	chr6:42969438:C:A	0.0452152
RN7SL619P	chr19:14054392:G:C	0.0804878	6.18452e-07	-0.0944704	0.0183488	0.00109989	0.0383683	0.030304	chr19	napu_chr19_14255408_14255408_INS_95	0.00389772	chr19:14054392:G:C	0.117542
PAN2	chr12:55355436:T:C	0.246341	1.70404e-06	0.0595227	0.012073	0.00139986	0.0459787	0.0363148	chr12	napu_chr12_56717735_56717804_DEL_-69	0.000811577	chr12:55355436:T:C	0.0143127
HLA-H	chr6:29969778:T:C	0.15122	5.64238e-08	-0.0750035	0.0132976	9.999e-05	0.00786719	0.00621366	chr6	napu_chr6_29935970_29936052_DEL_-82	0.000258099	chr6:29969778:T:C	0.279669
PKD1P2	chr16:16212335:G:T	0.165854	3.46515e-09	0.0957156	0.0154896	9.999e-05	0.00114512	0.000904442	chr16	napu_chr16_16524938_16525318_DEL_-380	1.28888e-08	chr16:16212335:G:T	0.356901
SURF1	chr9:133333974:A:G	0.497561	4.05692e-19	0.0868905	0.00877267	9.999e-05	4.26972e-12	3.37231e-12	chr9	napu_chr9_133255276_133255276_INS_133	1.97962e-25	chr9:133338938:C:T	0.160976
WNT2B	chr1:112553089:T:TA	0.2	2.76334e-09	0.0728627	0.0117111	9.999e-05	0.000470602	0.000371691	chr1	napu_chr1_111502049_111502049_INS_95	7.52371e-09	chr1:112553089:T:TA	0.0407675
GSTO2	chr10:104273681:T:C	0.382927	5.10049e-14	-0.0812911	0.0100384	9.999e-05	9.95464e-08	7.86237e-08	chr10	napu_chr10_104357880_104357938_DEL_-58	2.54655e-19	chr10:104275555:C:G	0.237703
ENSG00000291131	chr19:53197554:T:C	0.27561	7.67824e-08	0.0599986	0.0107548	0.00029997	0.011521	0.00909953	chr19	napu_chr19_53194288_53194288_INS_203	8.09175e-05	chr19:53197554:T:C	0.745082
LRRC37A4P	chr17:46278268:C:G	0.24878	4.44351e-37	-0.153392	0.00973241	9.999e-05	2.01156e-23	1.58877e-23	chr17	napu_chr17_46099028_46099351_DEL_-323	1.57603e-08	chr17:46278268:C:G	0.990015
LAMC2	chr1:183186170:G:A	0.3	1.57154e-08	0.0619767	0.01052	9.999e-05	0.00149393	0.00117994	chr1	napu_chr1_183149451_183149451_INS_455	5.79494e-08	chr1:183186170:G:A	0.993161
ATP6V0E2-AS1	chr7:149886502:T:C	0.4	1.45395e-08	-0.0561237	0.00950226	0.00019998	0.00142624	0.00112647	chr7	napu_chr7_149877883_149878116_DEL_-233	0.00809284	chr7:149865538:CCG:C	0.0824362
OR2L9P	chr1:247965627:G:A	0.334146	4.982e-08	0.0678905	0.0119839	0.00029997	0.00852443	0.00673277	chr1	napu_chr1_247937028_247937028_INS_279	1.1349e-07	chr1:247959942:C:T	0.192047
GHRLOS	chr3:10285002:A:G	0.319512	1.62956e-08	0.0649294	0.0110343	9.999e-05	0.0027488	0.00217106	chr3	napu_chr3_10241292_10241292_INS_146	1.16029e-11	chr3:10280050:C:T	0.14977
CASQ1	chr1:160193082:A:G	0.439024	1.03929e-19	-0.0813755	0.00805221	9.999e-05	1.92262e-12	1.51852e-12	chr1	napu_chr1_159738296_159738532_DEL_-236	3.16423e-28	chr1:160193169:G:A	0.529195
ENSG00000266918	chr17:46044213:T:C	0.241463	3.27799e-14	0.0880592	0.0107796	9.999e-05	6.37516e-08	5.03523e-08	chr17	napu_chr17_46238216_46238216_INS_173	0.000101525	chr17:46044213:T:C	0.981872
SNORD13	chr8:33513472:A:G	0.121951	1.85452e-06	-0.0763454	0.0155435	0.0009999	0.0489367	0.0386512	chr8	napu_chr8_33379983_33380040_DEL_-57	2.95458e-06	chr8:33513472:A:G	0.499145
FXNP2	chr9:124773090:C:T	0.0756098	1.80575e-06	-0.089753	0.0182516	0.0009999	0.0504683	0.0398608	chr9	napu_chr9_125779855_125779855_INS_165	0.000174256	chr9:124773090:C:T	0.804215
LINC00654	chr20:5504370:C:CA	0.185366	4.2428e-10	-0.0806197	0.0122787	9.999e-05	0.000121698	9.61194e-05	chr20	napu_chr20_5553899_5554275_DEL_-376	9.55873e-07	chr20:5504370:C:CA	0.5017
AGAP12P	chr10:48181697:T:A	0.192683	1.04677e-09	0.155671	0.0243183	9.999e-05	0.000354639	0.000280101	chr10	napu_chr10_47329000_47329117_DEL_-117	3.89189e-08	chr10:48184376:C:T	0.220783
ENSG00000285804	chr5:72107446:T:C	0.392683	3.29842e-17	-0.0814072	0.0088058	9.999e-05	2.04153e-10	1.61244e-10	chr5	napu_chr5_71557654_71557721_DEL_-67	2.94034e-26	chr5:72107446:T:C	0.613836
ENSG00000288768	chr13:53391479:G:C	0.35122	6.49469e-11	-0.0776679	0.0112565	9.999e-05	4.65736e-05	3.67848e-05	chr13	napu_chr13_54070552_54070642_DEL_-90	8.26245e-14	chr13:53372667:C:T	0.44558
MBL1P	chr10:80074279:T:C	0.102439	7.87972e-07	0.0812815	0.0159469	0.00069993	0.0405034	0.0319904	chr10	napu_chr10_80429562_80429562_INS_67	1.49807e-06	chr10:80074279:T:C	0.0817351
ENSG00000225411	chr9:64024326:A:G	0.107317	5.53676e-06	-0.116291	0.024916	0.00089991	0.020855	0.0164717	chr9			chr9:64098070:G:C	0.103034
ENSG00000247903	chr12:26452836:C:A	0.146341	7.66259e-07	-0.0679788	0.0133214	0.00119988	0.0432021	0.0341219	chr12	napu_chr12_27062367_27062367_INS_70	0.00210234	chr12:26450015:G:A	0.111974
LINC02723	chr11:64424680:C:T	0.385366	7.87928e-08	0.0646432	0.0115981	0.00029997	0.00914278	0.00722115	chr11	napu_chr11_64377519_64377519_INS_312	9.80428e-07	chr11:64428127:T:A	0.105847
FSIP2-AS2	chr2:185660719:A:T	0.265854	1.62503e-07	0.0877359	0.0161668	0.00029997	0.0125441	0.00990759	chr2	napu_chr2_185703275_185703511_DEL_-236	1.37487e-07	chr2:185723092:C:T	0.018205
ENSG00000249685	chr4:39138643:G:A	0.42439	2.74612e-07	-0.0590971	0.0111109	0.00139986	0.032159	0.0253998	chr4	napu_chr4_39029456_39029738_DEL_-282	1.52732e-07	chr4:39138643:G:A	0.0164515
LINC00339	chr1:22025615:C:T	0.24878	3.4144e-11	0.0781445	0.0111442	9.999e-05	2.33275e-05	1.84245e-05	chr1	napu_chr1_21387898_21388323_DEL_-425	1.54487e-29	chr1:22025615:C:T	0.537595
TIGD2	chr4:88965572:TA:T	0.285366	9.49159e-07	-0.0533364	0.0105468	0.00149985	0.0419151	0.0331054	chr4	napu_chr4_89096750_89096986_DEL_-236	0.00432582	chr4:89026103:G:A	0.0261827
SPATA7	chr14:88303123:C:T	0.287805	1.41047e-06	0.058774	0.0118222	0.00109989	0.04635	0.0366082	chr14	napu_chr14_88796139_88796263_DEL_-124	3.4219e-07	chr14:88498232:T:C	0.0293818
TDGF1	chr3:46554774:G:C	0.27561	8.93861e-07	0.0579742	0.0114347	0.00069993	0.0307023	0.0242493	chr3	napu_chr3_46620352_46620352_INS_321	4.01211e-05	chr3:46554774:G:C	0.0712023
ULK4	chr3:41827983:C:G	0.212195	7.35665e-09	0.0738177	0.0122275	9.999e-05	0.00101184	0.000799171	chr3	napu_chr3_41776568_41780001_DEL_-3433	0.00536155	chr3:41991945:T:C	0.030367
ENSG00000289405	chr8:134783514:G:A	0.207317	5.08725e-07	0.0670597	0.0129212	0.00059994	0.0303329	0.0239575	chr8	napu_chr8_134243495_134243576_DEL_-81	4.49994e-05	chr8:134783514:G:A	0.156642
ENSG00000258702	chr14:96593254:G:A	0.0829268	2.55285e-08	-0.103592	0.0178701	9.999e-05	0.00329103	0.00259932	chr14	napu_chr14_96685498_96685498_INS_291	1.39507e-14	chr14:96593254:G:A	0.901548
LRGUK	chr7_134100247_134113576_DEL_-13329	0.373171	1.90362e-07	-0.0534142	0.00990163	9.999e-05	0.00919592	0.00726312	chr7	napu_chr7_134100247_134113576_DEL_-13329	0.899673	chr7:134058640:A:G	0.0409589
RCVRN	chr17:9915809:T:C	0.436585	6.38608e-16	0.0980938	0.0111599	9.999e-05	2.89186e-08	2.28405e-08	chr17	napu_chr17_9429800_9429800_INS_141	2.45351e-14	chr17:9915809:T:C	0.279202
HCG27	chr6:31274446:C:G	0.395122	9.67659e-09	-0.0569759	0.00952031	9.999e-05	0.00321628	0.00254028	chr6	napu_chr6_31243839_31245339_DEL_-1500	0.000532748	chr6:31262359:T:C	0.0927415
ITGAV	chr2:186533889:G:A	0.27561	2.74774e-06	0.0510069	0.0105716	0.0019998	0.0532928	0.0420917	chr2	napu_chr2_186344255_186344255_INS_322	0.000666821	chr2:186667283:G:T	0.0938579
ENSG00000285952	chr16:4784377:A:C	0.441463	5.07994e-08	0.114439	0.0202143	0.00089991	0.0127724	0.0100879	chr16	napu_chr16_4797618_4797618_INS_72	0.00636793	chr16:4784377:A:C	0.135413
ENSG00000291258	chr15:28833079:C:A	0.153659	5.58539e-17	-0.114021	0.0124415	9.999e-05	1.60939e-10	1.27112e-10	chr15	napu_chr15_28698538_28698594_DEL_-56	2.37909e-23	chr15:28830417:C:A	0.129963
GSTP1	chr11:67637255:A:C	0.431707	8.66442e-08	-0.0555224	0.00999593	9.999e-05	0.00470629	0.00371712	chr11	napu_chr11_67685753_67685917_DEL_-164	1.68919e-12	chr11:67575109:G:A	0.0360386
OR2L6P	chr1:247950134:C:T	0.353659	1.68668e-10	0.0743688	0.0110483	9.999e-05	9.06765e-05	7.16181e-05	chr1	napu_chr1_247937028_247937028_INS_279	2.12823e-11	chr1:247950134:C:T	0.301071
PINK1-AS	chr1:20663179:G:A	0.407317	1.25633e-08	0.05796	0.00976656	0.00019998	0.00225095	0.00177785	chr1	napu_chr1_20605522_20606197_DEL_-675	9.10797e-05	chr1:20667724:T:C	0.133652
ENSG00000239219	chr3:169954010:TGTGA:T	0.170732	1.2648e-09	0.0810676	0.0127332	9.999e-05	0.000244445	0.000193067	chr3	napu_chr3_169770210_169770210_INS_338	1.31844e-11	chr3:169951001:A:G	0.108949
KLRC4	chr12:10398942:C:T	0.126829	7.41815e-12	0.120793	0.0166047	9.999e-05	1.67922e-05	1.32628e-05	chr12	napu_chr12_10660467_10660640_DEL_-173	3.12817e-09	chr12:10402033:A:G	0.0557124
SCARNA13	chr14:95527049:A:C	0.407317	1.2631e-09	-0.0627556	0.00985657	9.999e-05	0.000347585	0.000274529	chr14	napu_chr14_94897050_94897050_INS_74	7.50355e-15	chr14:95535046:A:C	0.0761615
COL6A4P2	chr3:130098961:G:A	0.202439	2.36058e-10	0.0782342	0.0117271	9.999e-05	6.74228e-05	5.32519e-05	chr3	napu_chr3_129333363_129333363_INS_191	4.19803e-10	chr3:130124310:A:G	0.0290192
SLC46A2	chr9:112874308:T:C	0.35122	4.7413e-07	-0.0736683	0.0141541	0.00329967	0.0562973	0.0444647	chr9	napu_chr9_112866853_112866853_INS_395	0.000327136	chr9:112874308:T:C	0.270616
CIB2	chr15:78131091:G:A	0.204878	9.90159e-11	0.0808053	0.0118385	9.999e-05	4.36412e-05	3.44687e-05	chr15	napu_chr15_77776447_77776447_INS_310	1.84675e-06	chr15:78139717:C:T	0.213609
ENSG00000261613	chr16:2659660:T:C	0.37561	1.35717e-06	-0.0520126	0.0104446	0.00159984	0.0618004	0.0488112	chr16	napu_chr16_2668492_2668542_DEL_-50	0.0347431	chr16:2660414:T:C	0.0671985
CCNYL2	chr10:42468147:TA:T	0.458537	5.73828e-09	-0.0573446	0.00942514	9.999e-05	0.000702959	0.000555211	chr10	napu_chr10_42295125_42295405_DEL_-280	0.0131266	chr10:41819449:C:A	0.0608568
GATD3	chr21:44070803:G:A	0.22439	3.18168e-41	0.140409	0.00820634	9.999e-05	3.53068e-30	2.7886e-30	chr21	napu_chr21_44088745_44088745_INS_278	3.67776e-25	chr21:44070803:G:A	0.333332
CCDC13	chr3:42711380:A:C	0.482927	2.96999e-07	0.050656	0.00955307	0.00019998	0.0136104	0.0107498	chr3	napu_chr3_43012491_43012491_INS_215	2.44689e-08	chr3:42731931:G:C	0.0411644
UPK3BL3P	chr7:44029621:G:A	0.143902	1.00112e-09	0.11342	0.0176954	0.00029997	0.000831575	0.000656795	chr7	napu_chr7_44871103_44871177_DEL_-74	1.04155e-08	chr7:44024156:G:A	0.249145
MALRD1	chr10:19473295:T:A	0.265854	7.12273e-09	0.0673785	0.0111495	9.999e-05	0.00151489	0.00119649	chr10	napu_chr10_18560318_18560865_DEL_-547	1.15126e-07	chr10:19473295:T:A	0.0873841
ALMS1P1	chr2:73383615:C:T	0.346341	5.449e-09	0.0659206	0.0108173	9.999e-05	0.000515082	0.000406822	chr2	napu_chr2_73915264_73915264_INS_293	8.43807e-22	chr2:73539327:A:T	0.0462184
SLC25A46	chr5:110320007:G:A	0.0707317	1.24853e-07	0.108977	0.019884	9.999e-05	0.00872588	0.00689187	chr5	napu_chr5_109783739_109783739_INS_303	0.00865534	chr5:109885546:G:T	0.0334624
LINC03021	chr8:2783564:G:C	0.0512195	1.84541e-07	0.112312	0.0207951	0.00079992	0.030218	0.0238668	chr8	napu_chr8_2795097_2795243_DEL_-146	0.00293569	chr8:2788112:A:G	0.0531598
SRR	chr17:2304131:C:T	0.363415	4.36828e-07	-0.051939	0.00994622	0.00109989	0.0327295	0.0258504	chr17	napu_chr17_2354920_2356509_DEL_-1589	9.9423e-06	chr17:2304131:C:T	0.303381
CYP24A1	chr20:54174979:C:T	0.407317	6.39038e-14	-0.0824327	0.0102252	9.999e-05	3.2531e-07	2.56937e-07	chr20	napu_chr20_54162494_54162494_INS_98	2.44591e-11	chr20:54174979:C:T	0.347038
ENSG00000272279	chr6:1529209:C:T	0.170732	1.88274e-08	0.13185	0.0225142	0.00039996	0.00991957	0.00783467	chr6	napu_chr6_1533765_1533765_INS_399	0.276629	chr6:1539849:C:T	0.147297
ENSG00000291065	chr10:42112764:T:C	0.42439	1.0752e-21	-0.0903102	0.00838294	9.999e-05	1.66728e-13	1.31685e-13	chr10	napu_chr10_42306559_42306654_DEL_-95	0.014597	chr10:42143731:A:G	0.140415
ENDOG	chr9:128813578:A:T	0.287805	1.13684e-07	-0.060949	0.0110824	9.999e-05	0.0080478	0.00635631	chr9	napu_chr9_128932619_128932752_DEL_-133	9.41616e-09	chr9:128813578:A:T	0.169615
USP32P2	chr17:18563501:C:T	0.463415	3.0622e-38	-0.267531	0.0165783	9.999e-05	1.79042e-26	1.41411e-26	chr17	napu_chr17_18279452_18279585_DEL_-133	3.70264e-43	chr17:18598683:C:G	0.227206
PCDHA10	chr5:140861215:A:G	0.0902439	2.42308e-11	-0.114937	0.0162534	9.999e-05	1.51208e-05	1.19427e-05	chr5	napu_chr5_140761815_140761907_DEL_-92	4.45532e-08	chr5:140887357:A:T	0.164417
ENSG00000260633	chr3:134357312:G:T	0.331707	2.05334e-09	0.0942656	0.0150176	0.00019998	0.00165565	0.00130766	chr3	napu_chr3_134130914_134130972_DEL_-58	2.83074e-06	chr3:134358159:G:A	0.237278
ENSG00000261349	chr1:25257119:C:G	0.385366	2.05714e-46	-0.23886	0.0126867	9.999e-05	3.08912e-32	2.43985e-32	chr1	napu_chr1_25391161_25391813_DEL_-652	1.88539e-70	chr1:25257119:C:G	0.960641
CFAP210	chr2:169582581:G:C	0.102439	5.98771e-17	-0.124279	0.0135766	9.999e-05	2.68897e-10	2.1238e-10	chr2	napu_chr2_169753067_169753155_DEL_-88	2.48851e-20	chr2:169655049:G:A	0.0195196
SLC27A6	chr5:128976690:A:G	0.353659	1.14439e-10	-0.0683546	0.010052	9.999e-05	8.19483e-05	6.47244e-05	chr5	napu_chr5_128071747_128075224_DEL_-3477	5.24079e-09	chr5:128976690:A:G	0.167663
RAB17	chr2:237591568:C:T	0.387805	3.93552e-09	0.0584322	0.00949281	9.999e-05	0.000743746	0.000587425	chr2	napu_chr2_237457730_237457730_INS_60	2.74658e-06	chr2:237591047:A:G	0.21143
DHFR	chr5:80680569:T:C	0.460976	7.67735e-16	0.0753868	0.00860457	9.999e-05	3.76107e-09	2.97057e-09	chr5	napu_chr5_80616396_80617041_DEL_-645	9.39871e-09	chr5:80665824:A:G	0.701993
NINJ2-AS1	chr12:635759:C:T	0.15122	1.7309e-07	0.0766621	0.01416	0.00029997	0.013256	0.0104698	chr12	napu_chr12_577430_577430_INS_90	8.23768e-08	chr12:643194:G:A	0.129337
ACP6	chr1:147646379:T:C	0.419512	1.09194e-08	-0.0543535	0.00911742	9.999e-05	0.000966736	0.000763547	chr1	napu_chr1_146943663_146944371_DEL_-708	4.62445e-09	chr1:147646379:T:C	0.336622
DBF4B	chr17:44658049:A:G	0.160976	1.21415e-06	-0.0734029	0.0146688	0.00089991	0.0502767	0.0397095	chr17	napu_chr17_45576932_45579387_DEL_-2455	4.27132e-08	chr17:44658049:A:G	0.0483593
SRGAP2C	chr1:121546323:A:T	0.419512	5.12011e-07	0.0524363	0.0101062	9.999e-05	0.00440914	0.00348242	chr1	napu_chr1_120402065_120402367_DEL_-302	9.06228e-06	chr1:121389175:C:T	0.0579593
ENSG00000254701	chr5:69498866:A:G	0.129268	1.17825e-09	-0.0940665	0.0147447	9.999e-05	3.9826e-05	3.14553e-05	chr5	napu_chr5_70017992_70017992_INS_322	8.16582e-07	chr5:69498868:A:C	0.499999
RDM1P1	chr17:45491562:T:A	0.221951	2.9166e-08	0.0874523	0.0151542	0.00059994	0.00594277	0.00469371	chr17	napu_chr17_46146541_46146855_DEL_-314	0.0432897	chr17:45491562:T:A	0.0833939
FAM86B3P	chr8:9113474:T:C	0.353659	1.38471e-06	0.0525074	0.0105532	0.00189981	0.0595553	0.047038	chr8	napu_chr8_9062604_9062604_INS_324	0.00482142	chr8:8261726:C:T	0.0349607
SMG1P5	chr16:30312489:C:T	0.463415	3.32469e-36	0.11149	0.00720297	9.999e-05	2.9475e-25	2.328e-25	chr16	napu_chr16_30153302_30153437_DEL_-135	3.61316e-47	chr16:30312489:C:T	0.152808
EFCAB2	chr1:244970360:G:C	0.473171	1.3152e-10	-0.0630557	0.00930651	9.999e-05	5.24913e-05	4.14587e-05	chr1	napu_chr1_244970236_244970947_DEL_-711	3.165e-12	chr1:245055901:G:A	0.137851
PIP4K2A	chr10:22550534:C:A	0.360976	1.72954e-06	-0.0518467	0.010523	0.00129987	0.0363518	0.0287113	chr10	napu_chr10_22509782_22509832_DEL_-50	0.00029434	chr10:22536204:T:C	0.0611106
ENSG00000279233	chr12:125137716:G:A	0.307317	5.02459e-10	0.0663572	0.0101537	9.999e-05	0.000156861	0.000123892	chr12	napu_chr12_125114662_125114737_DEL_-75	1.21003e-05	chr12:125136873:A:G	0.470109
DPM2	chr9:127911140:C:T	0.241463	6.78668e-07	0.0583885	0.0113843	0.00039996	0.0219936	0.017371	chr9	napu_chr9_128932619_128932752_DEL_-133	1.17186e-08	chr9:127911140:C:T	0.55439
ENSG00000271892	chr5:17145033:G:A	0.331707	1.72178e-17	0.0839964	0.00898998	9.999e-05	6.4671e-11	5.10784e-11	chr5	napu_chr5_16624264_16624330_DEL_-66	1.38403e-16	chr5:17145033:G:A	0.864644
MUC20-OT1	chr3:195608394:A:G	0.451219	8.45599e-08	0.0524819	0.00944021	0.00079992	0.0107288	0.00847385	chr3	napu_chr3_195613340_195613340_INS_135	7.48065e-05	chr3:196025389:A:G	0.0838283
TMEM132B	chr12:125285028:C:A	0.263415	4.30478e-07	0.060992	0.011673	0.00079992	0.0322503	0.0254719	chr12	napu_chr12_124339599_124339731_DEL_-132	0.0035906	chr12:126029062:G:A	0.109967
CCDC13-AS1	chr3:42720799:A:C	0.197561	1.0722e-12	-0.134794	0.0177362	9.999e-05	3.6616e-06	2.89201e-06	chr3	napu_chr3_41890847_41890927_DEL_-80	6.06127e-11	chr3:42732656:C:T	0.0210808
SFTPD	chr10:79947857:A:C	0.426829	3.37123e-10	-0.0625999	0.00947435	9.999e-05	9.063e-05	7.15814e-05	chr10	napu_chr10_80429562_80429562_INS_67	3.87028e-08	chr10:79947857:A:C	0.0654252
HLA-DOB	chr6:32829016:G:A	0.0707317	1.30993e-09	0.193879	0.0304832	9.999e-05	0.00184943	0.00146072	chr6	napu_chr6_32827726_32827903_DEL_-177	0.00574997	chr6:32829080:ACAC:A	0.17871
C3orf20	chr3:14669081:C:T	0.192683	1.58514e-11	-0.0892885	0.0124971	9.999e-05	1.01048e-05	7.98098e-06	chr3	napu_chr3_15592536_15592588_DEL_-52	2.57018e-08	chr3:14669081:C:T	0.323668
ENSG00000259005	chr14:74495530:G:A	0.453659	5.28819e-07	-0.0800239	0.0154435	0.00239976	0.04874	0.0384958	chr14	napu_chr14_74475441_74475441_INS_318	5.98433e-05	chr14:74495530:G:A	0.288888
PCDHB8	chr5:141262597:G:T	0.319512	2.1204e-09	-0.0660682	0.0105354	9.999e-05	0.000354469	0.000279967	chr5	napu_chr5_140761815_140761907_DEL_-92	2.45459e-14	chr5:141262597:G:T	0.38839
ENSG00000289143	chr10:48182265:G:A	0.402439	1.04919e-18	-0.102841	0.0105333	9.999e-05	8.98469e-11	7.09628e-11	chr10	napu_chr10_47743313_47743313_INS_50	2.00689e-16	chr10:48184532:C:G	0.261381
NOTCH2NLR	chr1:120934708:G:A	0.295122	8.6974e-27	-0.112022	0.00900273	9.999e-05	8.75549e-18	6.91526e-18	chr1	napu_chr1_120459001_120459001_INS_322	5.46584e-21	chr1:120941486:C:T	0.0373366
LINC02981	chr7:26395858:TA:T	0.392683	5.23265e-27	-0.101719	0.00812806	9.999e-05	3.50851e-18	2.77109e-18	chr7	napu_chr7_25602134_25602193_DEL_-59	1.40809e-46	chr7:26397154:G:A	0.162833
ENSG00000198580	chr7:6677224:T:C	0.434146	1.71941e-07	0.0550807	0.0101712	0.00049995	0.0166865	0.0131793	chr7	napu_chr7_6904664_6904664_INS_61	7.2281e-08	chr7:6677224:T:C	0.304194
YEATS4	chr12:69303586:C:T	0.107317	1.05451e-06	0.0812656	0.0161418	0.00109989	0.0509736	0.04026	chr12	napu_chr12_69236174_69236324_DEL_-150	1.25495e-06	chr12:69231131:G:A	0.0620198
KCTD21	chr11:78098413:A:G	0.17561	2.63606e-08	-0.0708901	0.0122422	9.999e-05	0.00230555	0.00182097	chr11	napu_chr11_79138358_79138358_INS_625	5.65785e-09	chr11:78141829:C:T	0.0256955
SNORC	chr2:232880623:G:C	0.42439	1.97686e-09	-0.0616435	0.00980947	9.999e-05	0.000392684	0.00031015	chr2	napu_chr2_232906004_232906218_DEL_-214	5.39492e-08	chr2:232870983:C:T	0.0785803
ENSG00000111788	chr12:9278806:C:T	0.473171	2.74895e-29	-0.119984	0.00905477	9.999e-05	1.78043e-18	1.40622e-18	chr12	napu_chr12_9258218_9258218_INS_644	4.4781e-36	chr12:9280193:G:C	0.0434782
CWF19L1	chr10:100150256:TG:T	0.470732	3.9951e-08	-0.0559716	0.0098043	9.999e-05	0.00333163	0.00263138	chr10	napu_chr10_100093153_100093153_INS_540	7.46833e-07	chr10:100221396:C:T	0.182724
OR2M1P	chr1:247965627:G:A	0.334146	1.42088e-11	0.0911092	0.0127185	9.999e-05	3.76068e-05	2.97026e-05	chr1	napu_chr1_247937028_247937028_INS_279	4.90472e-12	chr1:247966579:A:T	0.166135
RAB6C-AS1	chr2:129931931:C:G	0.292683	1.02661e-07	-0.059089	0.010704	0.00019998	0.005763	0.00455173	chr2	napu_chr2_130060424_130060960_DEL_-536	7.49932e-05	chr2:129938247:C:A	0.0432577
NPY2R	chr4:155161607:C:A	0.0609756	6.61647e-15	0.164525	0.0195309	9.999e-05	1.68881e-08	1.33386e-08	chr4	napu_chr4_155328122_155328521_DEL_-399	1.20867e-13	chr4:155163408:G:T	0.497828
ENSG00000227141	chr1:179591583:T:C	0.312195	1.70622e-08	0.0697909	0.0118785	9.999e-05	0.00301406	0.00238057	chr1	napu_chr1_179638157_179638924_DEL_-767	0.00129721	chr1:179580451:G:A	0.117961
TVP23C-CDRT4	chr17:15539500:G:A	0.309756	5.19576e-07	0.0557523	0.0107517	0.00059994	0.02703	0.0213488	chr17	napu_chr17_15635388_15635445_DEL_-57	2.0285e-07	chr17:15544463:T:C	0.130371
ENSG00000288752	chr8:98047971:C:G	0.441463	2.92344e-09	-0.0626982	0.0100944	9.999e-05	0.000470602	0.000371691	chr8	napu_chr8_98073458_98073516_DEL_-58	4.94624e-15	chr8:98045827:T:G	0.987435
ENSG00000290856	chr13:52607368:A:G	0.426829	2.76709e-07	-0.0741705	0.0139489	0.00129987	0.0309749	0.0244646	chr13	napu_chr13_52893262_52893262_INS_197	0.00027427	chr13:52680878:G:C	0.250232
NBPF2P	chr1:21494624:C:T	0.195122	2.00331e-17	-0.200412	0.0215025	9.999e-05	9.6252e-10	7.60217e-10	chr1	napu_chr1_21459925_21460197_DEL_-272	1.41117e-07	chr1:21494624:C:T	0.438911
ZNF470-DT	chr19:56498742:C:T	0.253659	5.62982e-11	0.0784428	0.0113276	9.999e-05	3.34814e-05	2.64443e-05	chr19	napu_chr19_56512196_56512196_INS_325	0.0137465	chr19:56502499:G:A	0.0250411
TAS2R5	chr7:141775361:G:A	0.431707	1.74294e-06	-0.0504588	0.0102448	0.00149985	0.0518282	0.0409349	chr7	napu_chr7_141791910_141792098_DEL_-188	0.00184598	chr7:141879063:C:T	0.0380226
ENSG00000241231	chr3:181442470:A:G	0.263415	1.16489e-25	-0.106161	0.00879025	9.999e-05	1.04953e-17	8.28936e-18	chr3	napu_chr3_181392123_181392123_INS_50	2.47135e-13	chr3:181464604:C:A	0.110738
OR2T10	chr1:248519281:T:C	0.217073	1.63902e-08	-0.0965203	0.0164062	0.00059994	0.00416012	0.00328575	chr1	napu_chr1_248676247_248677599_DEL_-1352	0.00529566	chr1:248519281:T:C	0.533543
XRRA1	chr11:74739390:G:T	0.239024	1.23054e-21	0.11668	0.0108503	9.999e-05	8.45824e-14	6.68049e-14	chr11	napu_chr11_74821359_74821678_DEL_-319	9.9641e-56	chr11:74960055:T:A	0.220036
ENSG00000287367	chr5:54552855:G:A	0.22439	9.99825e-08	-0.0687214	0.0124368	0.00039996	0.00857347	0.0067715	chr5	napu_chr5_54513596_54513703_DEL_-107	0.00039868	chr5:54552855:G:A	0.371392
CEACAM16-AS1	chr19:44718495:T:C	0.143902	5.80733e-13	0.0979915	0.0127236	9.999e-05	7.50973e-07	5.93134e-07	chr19	napu_chr19_44800655_44801338_DEL_-683	5.22551e-09	chr19:44718495:T:C	0.640184
ENSG00000268163	chr19:57488345:C:G	0.278049	5.33528e-09	0.0680898	0.0111659	0.00019998	0.0008236	0.000650496	chr19	napu_chr19_57523225_57523452_DEL_-227	1.60974e-10	chr19:57488345:C:G	0.0449941
FREM2	chr13:38757586:C:T	0.456098	6.03526e-17	-0.0851522	0.00930348	9.999e-05	3.34614e-10	2.64285e-10	chr13	napu_chr13_39315744_39315821_DEL_-77	5.68666e-22	chr13:38757586:C:T	0.435374
WEE2-AS1	chr7:141744614:G:C	0.492683	4.36005e-09	-0.0602247	0.00981476	9.999e-05	0.000499604	0.000394597	chr7	napu_chr7_141791910_141792098_DEL_-188	0.00122595	chr7:141744614:G:C	0.0382315
CBLN3	chr14:24422156:G:A	0.0682927	1.3739e-09	0.125421	0.019747	9.999e-05	0.000391844	0.000309486	chr14	napu_chr14_24793056_24794137_DEL_-1081	4.61414e-10	chr14:24428000:C:G	0.484006
ENSG00000259433	chr15:45357615:C:A	0.4	1.26291e-17	-0.114039	0.0121445	9.999e-05	2.01386e-09	1.59059e-09	chr15	napu_chr15_45277839_45277985_DEL_-146	1.64056e-11	chr15:45383242:G:A	0.0619529
GRWD1	chr19:48449417:T:C	0.114634	1.57847e-08	-0.0912406	0.0154895	9.999e-05	0.00225095	0.00177785	chr19	napu_chr19_48669136_48669275_DEL_-139	0.00128864	chr19:48505797:A:G	0.0488786
REXO4	chr9:133305431:G:A	0.104878	1.51348e-07	0.0834013	0.0153271	0.00029997	0.0164162	0.0129658	chr9	napu_chr9_133391278_133391278_INS_94	0.00321984	chr9:133362840:T:TAAA	0.0325545
TRIM52-AS1	chr5:181283260:T:C	0.295122	3.74275e-10	-0.0671655	0.0101944	9.999e-05	0.000104502	8.25377e-05	chr5	napu_chr5_181275814_181275814_INS_326	3.1861e-07	chr5:181273510:G:C	0.346091
ENSG00000272750	chr1:222638065:A:G	0.309756	9.4974e-11	0.0696904	0.0101991	9.999e-05	2.61789e-05	2.06767e-05	chr1	napu_chr1_222697341_222697341_INS_330	9.03869e-11	chr1:222661161:A:T	0.0517573
MGAM	chr7:141775361:G:A	0.431707	1.79338e-07	-0.0547944	0.0101345	0.00019998	0.00852125	0.00673025	chr7	napu_chr7_141791910_141792098_DEL_-188	0.00872895	chr7:141643287:C:T	0.0335405
MTDHP1	chr7:64969039:C:T	0.497561	6.24992e-07	0.0634153	0.0123224	0.00119988	0.0304684	0.0240646	chr7	napu_chr7_64953004_64953656_DEL_-652	0.00358658	chr7:65080170:G:A	0.0163651
OXGR1	chr13:96994329:A:C	0.402439	4.42291e-08	0.060055	0.0105568	9.999e-05	0.00438403	0.00346259	chr13	napu_chr13_96695580_96695668_DEL_-88	7.79392e-08	chr13:96994329:A:C	0.594377
ADAMTS18	chr16:77362534:T:C	0.409756	1.33997e-22	0.099324	0.00896964	9.999e-05	7.48389e-14	5.91093e-14	chr16	napu_chr16_77056740_77058962_DEL_-2222	2.71159e-29	chr16:77356231:T:C	0.04117
ENSG00000289321	chr1:146475481:T:C	0.246341	7.69785e-07	0.0573614	0.0112429	0.00039996	0.0163646	0.0129251	chr1	napu_chr1_147467284_147467284_INS_74	5.15798e-08	chr1:146475481:T:C	0.977068
SPATA22	chr17:3515382:C:T	0.397561	3.61799e-08	-0.064201	0.0112074	0.00059994	0.00779767	0.00615875	chr17	napu_chr17_3684600_3685963_DEL_-1363	4.94185e-06	chr17:3515382:C:T	0.868756
ENSG00000274767	chr17:36463756:TC:T	0.097561	5.55598e-10	-0.101939	0.015642	9.999e-05	0.000114101	9.01194e-05	chr17	napu_chr17_36182408_36182408_INS_13530	0.20519	chr17:36463908:G:A	0.249203
ENSG00000274312	chr15:99065515:G:A	0.285366	5.27816e-07	-0.117441	0.0226627	0.0029997	0.0605461	0.0478205	chr15	napu_chr15_99116360_99117193_DEL_-833	8.89914e-06	chr15:99065515:G:A	0.995096
INKA2-AS1	chr1:111759866:C:T	0.0756098	1.24922e-06	0.0977359	0.0195556	0.0019998	0.0485516	0.038347	chr1	napu_chr1_111755128_111755128_INS_52	0.100094	chr1:111759866:C:T	0.242381
MUC20	chr3:195947386:C:G	0.439024	3.20748e-11	0.0627306	0.00893221	9.999e-05	1.92054e-05	1.51688e-05	chr3	napu_chr3_195750347_195750347_INS_184	5.77917e-08	chr3:195947386:C:G	0.992201
ENSG00000213777	chr19:53505740:G:A	0.317073	6.12833e-09	0.0841535	0.0138598	0.00069993	0.0059997	0.00473868	chr19	napu_chr19_53311303_53311303_INS_85	1.97191e-06	chr19:53505740:G:A	0.424526
UBE2Q2P2	chr15:82371550:C:G	0.365854	1.64102e-07	0.0561143	0.0103438	0.00029997	0.0107363	0.00847971	chr15	napu_chr15_82309523_82309523_INS_364	6.00547e-07	chr15:82153834:A:G	0.0289474
SLCO4C1	chr5:102289450:T:C	0.385366	3.30968e-07	-0.0525721	0.00995674	0.00039996	0.0143042	0.0112977	chr5	napu_chr5_102358144_102359065_DEL_-921	0.00101705	chr5:102391147:A:G	0.0300076
EPCAM	chr2:47355022:A:G	0.0707317	2.0311e-18	0.163941	0.0169626	9.999e-05	3.2934e-11	2.60119e-11	chr2	napu_chr2_46422598_46423139_DEL_-541	4.69037e-26	chr2:47364630:C:G	0.125088
RNU4-1	chr12:120336626:A:AT	0.17561	1.03314e-08	-0.0791566	0.0132543	9.999e-05	0.00153275	0.0012106	chr12	napu_chr12_120988198_120988261_DEL_-63	1.69583e-06	chr12:120282235:T:C	0.124428
ENSG00000287939	chr6:71015525:A:G	0.22439	5.80329e-15	-0.14354	0.016998	9.999e-05	1.80163e-07	1.42296e-07	chr6	napu_chr6_71028778_71028978_DEL_-200	0.00025486	chr6:71015525:A:G	0.562173
PWRN1	chr15:24101079:G:A	0.139024	3.18168e-08	0.0792987	0.0137821	0.00019998	0.00359807	0.00284183	chr15	napu_chr15_24594170_24594492_DEL_-322	0.00119153	chr15:24094728:G:A	0.0267489
ENSG00000291182	chr12:10987884:T:G	0.485366	5.10775e-13	0.0701606	0.00908494	9.999e-05	4.38007e-07	3.45947e-07	chr12	napu_chr12_11135504_11135557_DEL_-53	3.71591e-08	chr12:11144225:C:T	0.129507
ANKRD26P3	chr13:19345102:T:C	0.390244	1.10351e-29	0.102096	0.00763125	9.999e-05	1.51808e-20	1.19901e-20	chr13	napu_chr13_19353372_19353691_DEL_-319	8.05068e-31	chr13:19345102:T:C	0.925414
NME1-NME2	chr17:51166443:A:T	0.453659	9.02883e-10	-0.0718815	0.0111817	9.999e-05	0.00039654	0.000313195	chr17	napu_chr17_52105145_52105209_DEL_-64	5.10141e-08	chr17:51166443:A:T	0.23768
ZNF45-AS1	chr19:43923949:T:C	0.456098	2.00158e-07	-0.0550998	0.0102337	0.00039996	0.012542	0.00990594	chr19	napu_chr19_43798137_43798137_INS_101	6.06319e-06	chr19:43923949:T:C	0.0344328
ZSCAN16	chr6:28822620:G:C	0.485366	1.99284e-06	-0.0465454	0.009507	0.00129987	0.04634	0.0366002	chr6	napu_chr6_28222417_28222754_DEL_-337	0.000588483	chr6:28473857:C:T	0.173268
AMACR	chr5:33995600:C:A	0.480488	1.33246e-13	-0.0753919	0.00949196	9.999e-05	1.29113e-07	1.01976e-07	chr5	napu_chr5_34304684_34307799_DEL_-3115	8.64907e-28	chr5:34008101:CCGGCGCCACGCCCCCAGCCG:C	0.482718
FGL1	chr8:17915601:T:A	0.0658537	4.56651e-07	-0.103166	0.0197915	0.00139986	0.0446294	0.0352492	chr8	napu_chr8_17883105_17883175_DEL_-70	0.000391215	chr8:17910417:A:G	0.1565
AMH	chr19:2248684:C:T	0.168293	2.56235e-09	-0.0878982	0.0140957	9.999e-05	0.00120654	0.000952948	chr19	napu_chr19_2247098_2247098_INS_76	0.0306252	chr19:2248684:C:T	0.402907
ICA1-AS1	chr7:8262654:G:A	0.458537	1.88819e-08	-0.0841591	0.0143721	0.00069993	0.0117459	0.00927716	chr7	napu_chr7_8152456_8152456_INS_480	1.90764e-05	chr7:8262654:G:A	0.550502
BDKRB2	chr14:96110662:T:C	0.104878	8.84519e-08	-0.0848524	0.0152878	0.00059994	0.00937571	0.00740512	chr14	napu_chr14_95293274_95293274_INS_219	7.30128e-07	chr14:96110662:T:C	0.0789307
SNRPC	chr6:34862385:A:T	0.365854	3.77316e-07	-0.0518129	0.00986407	0.00079992	0.021851	0.0172584	chr6	napu_chr6_34732200_34733341_DEL_-1141	0.0105197	chr6:34601705:G:C	0.0353479
ENSG00000272977	chr22:25479298:T:C	0.0951219	1.01504e-13	-0.120811	0.0151262	9.999e-05	8.15866e-08	6.44387e-08	chr22	napu_chr22_25277729_25277729_INS_361	2.82033e-18	chr22:25479298:T:C	0.5
PCDHA8	chr5:140762194:G:T	0.429268	2.34932e-07	0.0519947	0.00971653	0.00039996	0.0117755	0.00930052	chr5	napu_chr5_140761815_140761907_DEL_-92	0.00979077	chr5:140782575:C:T	0.0165084
LINC00551	chr13:106568505:G:A	0.429268	3.2856e-36	0.106792	0.00689867	9.999e-05	5.6725e-27	4.48025e-27	chr13	napu_chr13_106570517_106570613_DEL_-96	1.10987e-43	chr13:106568505:G:A	0.999997
ONECUT1	chr15:52804867:A:T	0.121951	6.31958e-07	0.081522	0.015848	0.00089991	0.0346673	0.0273809	chr15	napu_chr15_52119343_52119343_INS_65	6.77289e-05	chr15:52804867:A:T	0.165638
ENSG00000291220	chr5:71368836:A:T	0.360976	4.52628e-17	0.144122	0.0156712	9.999e-05	2.66536e-11	2.10516e-11	chr5	napu_chr5_71337097_71337097_INS_163	2.41262e-06	chr5:71368836:A:T	0.0964458
ENSG00000278879	chr11:74746011:A:G	0.243902	2.92736e-16	0.101005	0.0113355	9.999e-05	1.63751e-09	1.29334e-09	chr11	napu_chr11_74821359_74821678_DEL_-319	5.88555e-40	chr11:74882089:A:G	0.155901
WBP2NL	chr22:42075734:C:A	0.17561	1.28037e-07	-0.0721476	0.0131764	0.00019998	0.0089012	0.00703035	chr22	napu_chr22_42112705_42112705_INS_115	0.000199427	chr22:42057768:T:C	0.0894225
ENSG00000231305	chr3:128901545:T:C	0.2	8.05864e-11	0.0868961	0.0126635	9.999e-05	2.19967e-05	1.73734e-05	chr3	napu_chr3_128954707_128954707_INS_50	4.98501e-07	chr3:128945811:G:T	0.164925
ENSG00000268601	chr19:43796424:C:T	0.402439	5.84348e-10	-0.0647483	0.00994926	9.999e-05	0.000139496	0.000110176	chr19	napu_chr19_43798137_43798137_INS_101	0.000206808	chr19:43802424:G:T	0.20341
ENSG00000197550	chr9:64133357:A:G	0.234146	1.86293e-09	-0.0726212	0.0115362	9.999e-05	4.43518e-05	3.50299e-05	chr9			chr9:64133357:A:G	0.334991
C2orf74	chr2:61157352:A:T	0.414634	4.67422e-14	0.0753075	0.00928336	9.999e-05	1.20158e-07	9.49034e-08	chr2	napu_chr2_61473618_61473618_INS_251	1.10789e-19	chr2:61157352:A:T	0.0858607
MGMT	chr10:129467281:C:T	0.0536585	1.06137e-07	-0.123344	0.022371	9.999e-05	0.0111972	0.00884378	chr10	napu_chr10_129618768_129618768_INS_52	6.42381e-09	chr10:129467281:C:T	0.999059
PMS2P5	chr7:74945747:T:C	0.197561	1.09232e-17	0.118888	0.0126314	9.999e-05	6.35644e-10	5.02045e-10	chr7	napu_chr7_74917138_74918191_DEL_-1053	5.44337e-15	chr7:74924390:G:A	0.203325
FLT3	chr13:28020665:T:C	0.219512	1.65087e-14	0.0893742	0.0107956	9.999e-05	2.92695e-08	2.31176e-08	chr13	napu_chr13_28065534_28065720_DEL_-186	1.43082e-09	chr13:28020665:T:C	0.0365047
OR2L13	chr1:247965627:G:A	0.334146	1.94807e-17	0.0897277	0.00962265	9.999e-05	1.51147e-10	1.19379e-10	chr1	napu_chr1_247937028_247937028_INS_279	1.99131e-20	chr1:247950134:C:T	0.38101
RPL23AP49	chr3:75675658:A:G	0.380488	7.17901e-11	0.0682068	0.00991051	9.999e-05	2.04141e-05	1.61235e-05	chr3	napu_chr3_75689802_75689912_DEL_-110	0.00144238	chr3:75675658:A:G	0.903125
FIGNL1	chr7:50429143:C:T	0.480488	1.01331e-08	0.058673	0.00981836	9.999e-05	0.00138945	0.00109742	chr7	napu_chr7_50570867_50570958_DEL_-91	1.35708e-13	chr7:50408441:C:T	0.295012
ENSG00000271943	chr3:27623065:G:C	0.47561	9.47472e-08	0.0519498	0.00938316	9.999e-05	0.0070825	0.0055939	chr3	napu_chr3_27790606_27790940_DEL_-334	4.3719e-05	chr3:27634824:C:G	0.077094
ZNF890P	chr7:5849032:G:A	0.458537	3.17142e-12	0.082465	0.0111161	9.999e-05	1.81604e-05	1.43434e-05	chr7	napu_chr7_5856399_5856399_INS_2468	6.62687e-09	chr7:5849032:G:A	0.730655
POLE	chr12:132637936:G:C	0.412195	5.43327e-08	0.0564735	0.00999901	0.00019998	0.00626589	0.00494893	chr12	napu_chr12_131917079_131917079_INS_76	5.1968e-11	chr12:132615893:A:G	0.0629246
NAXE	chr1:156588194:G:A	0.214634	4.13577e-08	-0.0671545	0.0117773	0.00029997	0.00366709	0.00289634	chr1	napu_chr1_155954589_155954589_INS_320	1.05656e-15	chr1:156597704:C:T	0.0997361
AGAP9	chr10:47455200:C:T	0.178049	5.07058e-17	-0.101741	0.0110837	9.999e-05	2.53837e-10	2.00486e-10	chr10	napu_chr10_47329000_47329117_DEL_-117	1.3183e-22	chr10:47455200:C:T	0.895784
GOLGA6L10	chr15:82528524:G:A	0.407317	2.87632e-19	0.0838834	0.00842572	9.999e-05	1.08746e-11	8.589e-12	chr15	napu_chr15_82309523_82309523_INS_364	2.83484e-18	chr15:82528524:G:A	0.999187
ENSG00000289842	chr6:1312510:C:T	0.412195	2.48193e-08	-0.0973494	0.0167773	0.00039996	0.0114534	0.00904611	chr6	napu_chr6_468708_469060_DEL_-352	3.228e-09	chr6:1312510:C:T	0.999182
OR2B8P	chr6:28106741:A:G	0.243902	5.87241e-08	0.124663	0.0221331	0.00029997	0.00492158	0.00388716	chr6	napu_chr6_28222417_28222754_DEL_-337	2.82436e-05	chr6:28106741:A:G	0.0116048
ANKRD20A11P	chr21:13940467:C:T	0.0731707	7.71988e-09	0.112311	0.0186321	9.999e-05	0.00106053	0.000837627	chr21	napu_chr21_13957690_13957760_DEL_-70	6.97699e-07	chr21:13940467:C:T	0.991694
PI4KAP2	chr22:20668581:T:C	0.451219	4.43024e-08	0.0550561	0.0096786	9.999e-05	0.0028395	0.00224269	chr22	napu_chr22_21309367_21309367_INS_108	1.39002e-18	chr22:20824176:G:A	0.0391752
SNHG5	chr6:85706095:G:A	0.495122	1.84758e-06	0.0526342	0.0107143	0.00129987	0.0557951	0.0440681	chr6	napu_chr6_85914124_85916114_DEL_-1990	1.09477e-16	chr6:85637887:C:T	0.147276
POLR2J2	chr7:102698721:C:T	0.119512	1.00026e-15	0.123048	0.0141108	9.999e-05	3.76107e-09	2.97057e-09	chr7	napu_chr7_102702981_102703300_DEL_-319	0.0909091	chr7:102707143:A:G	0.0909091
RUVBL2	chr19:48449417:T:C	0.114634	2.42474e-07	-0.083875	0.0156933	0.00049995	0.0149511	0.0118087	chr19	napu_chr19_48608692_48608692_INS_365	0.00274932	chr19:49552646:G:A	0.0352157
TIE1	chr1:43307362:A:G	0.370732	2.04853e-06	-0.0509013	0.0104096	0.00209979	0.0586232	0.0463018	chr1	napu_chr1_43391784_43392120_DEL_-336	0.000100307	chr1:43307362:A:G	0.102916
RGR	chr10:84244482:T:C	0.497561	4.33088e-08	0.0564823	0.0099215	9.999e-05	0.00387071	0.00305716	chr10	napu_chr10_83304837_83304837_INS_130	6.77787e-10	chr10:84244482:T:C	0.333296
CASP7	chr10:113728572:G:A	0.278049	4.45281e-07	-0.0547195	0.0104868	0.00049995	0.0261889	0.0206845	chr10	napu_chr10_113678603_113678665_DEL_-62	0.00631189	chr10:113715682:G:A	0.0377967
ENSG00000275759	chr12:118429566:A:G	0.173171	2.6371e-08	-0.0787713	0.0136034	9.999e-05	0.00320836	0.00253403	chr12	napu_chr12_119397819_119397819_INS_57	1.87453e-11	chr12:118382618:C:T	0.0275862
ENSG00000267605	chr19:37305409:T:G	0.143902	5.48526e-08	-0.072023	0.0127564	9.999e-05	0.00301876	0.00238428	chr19	napu_chr19_37251761_37251761_INS_63	5.61083e-06	chr19:37305409:T:G	0.173635
ENSG00000266456	chr18:589353:G:C	0.280488	1.24894e-06	0.0565894	0.0113226	0.00159984	0.0622108	0.0491353	chr18	napu_chr18_596864_596914_DEL_-50	0.000142657	chr18:589353:G:C	0.400059
ENSG00000290569	chr1:121030130:G:A	0.282927	1.2356e-10	-0.0804812	0.011859	9.999e-05	5.05776e-05	3.99472e-05	chr1	napu_chr1_120459001_120459001_INS_322	1.48172e-06	chr1:121112585:T:C	0.0502158
ENSG00000274642	chr1:120426806:G:A	0.141463	6.01516e-09	0.087984	0.0144823	9.999e-05	0.000499627	0.000394615	chr1	napu_chr1_120320853_120321176_DEL_-323	4.27837e-07	chr1:120426806:G:A	0.690116
NPY2R-AS1	chr4:155161607:C:A	0.0609756	9.8246e-10	0.159213	0.0248264	0.00019998	0.000489031	0.000386246	chr4	napu_chr4_155497194_155497262_DEL_-68	2.31133e-07	chr4:155163408:G:T	0.439962
RPH3AL-AS1	chr17:332829:C:T	0.353659	1.58439e-08	0.0595404	0.0101092	9.999e-05	0.0022684	0.00179163	chr17	napu_chr17_898388_898988_DEL_-600	7.2621e-05	chr17:332829:C:T	0.625751
VARS2	chr6:30963468:C:T	0.387805	2.35862e-09	0.0622126	0.00995204	9.999e-05	0.00150239	0.00118662	chr6	napu_chr6_30918653_30918793_DEL_-140	9.68283e-14	chr6:30859127:T:C	0.0334265
ENSG00000289914	chr1:8503522:CA:C	0.117073	5.55191e-08	-0.129625	0.0229685	0.00049995	0.0131784	0.0104085	chr1	napu_chr1_9123242_9123318_DEL_-76	0.000374273	chr1:8503522:CA:C	0.459612
ENSG00000287135	chr2:104894466:T:G	0.356098	2.18949e-07	0.055051	0.0102598	9.999e-05	0.0144984	0.0114511	chr2	napu_chr2_105836110_105836110_INS_315	3.90399e-08	chr2:104894466:T:G	0.131012
OPN4	chr10:86637301:A:T	0.326829	1.12109e-09	0.0920349	0.0144056	9.999e-05	0.00111217	0.000878411	chr10	napu_chr10_86753654_86753654_INS_336	5.77432e-08	chr10:86640974:C:T	0.0529912
LINC00499	chr4:138309666:C:A	0.143902	6.31617e-15	0.106944	0.0126844	9.999e-05	1.73697e-08	1.37189e-08	chr4	napu_chr4_138304045_138304045_INS_331	1.34216e-24	chr4:138309666:C:A	1
HSPA8P18	chr3:19946047:G:T	0.397561	4.74469e-20	0.111775	0.0109355	9.999e-05	1.29147e-10	1.02003e-10	chr3	napu_chr3_20018262_20018326_DEL_-64	2.54821e-19	chr3:19946945:G:C	0.518239
MAEL	chr1:166975691:C:A	0.42439	1.51112e-08	0.0609664	0.0103352	9.999e-05	0.0020775	0.00164085	chr1	napu_chr1_166369715_166369715_INS_57	9.63698e-10	chr1:166975691:C:A	0.307424
ENSG00000272463	chr6:711150:A:C	0.282927	7.47686e-08	-0.0739785	0.013248	0.00089991	0.0174588	0.0137893	chr6	napu_chr6_666376_667821_DEL_-1445	0.000561157	chr6:711150:A:C	0.761932
RMI2	chr16:11345822:C:G	0.497561	2.70534e-15	-0.081802	0.00955113	9.999e-05	9.01683e-09	7.12167e-09	chr16	napu_chr16_11295207_11295291_DEL_-84	1.4991e-28	chr16:11345446:G:T	0.908535
IQCB1	chr3:122003643:A:C	0.148781	1.07063e-11	0.0978691	0.0135702	9.999e-05	5.8571e-06	4.62605e-06	chr3	napu_chr3_122144432_122144489_DEL_-57	5.46158e-17	chr3:121808260:A:T	0.27445
LINC02916	chr10:43364729:A:C	0.126829	3.64994e-10	-0.089233	0.0135345	9.999e-05	0.000133204	0.000105207	chr10	napu_chr10_43422667_43422667_INS_1911	2.98584e-17	chr10:43364729:A:C	0.099294
ENSG00000290588	chr9:138123517:C:T	0.407317	2.56916e-07	0.0560842	0.0105171	0.00029997	0.00654158	0.00516667	chr9	napu_chr9_138126538_138126840_DEL_-302	0.022925	chr9:138123517:C:T	0.71625
GAS8	chr16:89997482:T:G	0.117073	6.92918e-08	0.088982	0.0158914	0.00039996	0.00765867	0.00604897	chr16	napu_chr16_90023595_90023959_DEL_-364	0.00282857	chr16:89997482:T:G	0.650321
FPR1	chr19:51746963:A:G	0.260976	3.43382e-07	-0.0563053	0.0106793	0.0009999	0.0322503	0.0254719	chr19	napu_chr19_50982528_50982746_DEL_-218	1.02596e-07	chr19:51746963:A:G	0.523353
ENSG00000289520	chr4:176357727:A:G	0.353659	5.29719e-11	-0.0689484	0.0099413	9.999e-05	1.88086e-05	1.48554e-05	chr4	napu_chr4_176300258_176300258_INS_51	4.12619e-12	chr4:176357727:A:G	0.928966
RFLNB	chr17:490233:A:G	0.258537	2.05817e-07	0.060109	0.0111759	0.00059994	0.019184	0.0151519	chr17	napu_chr17_645765_646785_DEL_-1020	4.17985e-09	chr17:490233:A:G	0.996481
CD6	chr11:61009309:T:C	0.321951	4.81294e-09	-0.0655847	0.0107208	9.999e-05	0.0010821	0.000854666	chr11	napu_chr11_60990806_60990806_INS_120	0.000358246	chr11:61009309:T:C	0.622623
ENSG00000251648	chr5:65741192:G:C	0.256098	1.44816e-14	-0.178598	0.0215189	9.999e-05	8.61523e-08	6.80448e-08	chr5	napu_chr5_65732256_65734553_DEL_-2297	0.0166141	chr5:65741192:G:C	0.037714
METTL21C	chr13_102694507_102694507_INS_4197	0.190244	5.75505e-09	-0.0987666	0.0162347	0.00029997	0.0037577	0.00296791	chr13	napu_chr13_102694507_102694507_INS_4197	0.829913	chr13:102788397:C:T	0.0612357
CNKSR1	chr1:26200063:G:A	0.195122	5.32737e-08	-0.0693875	0.012277	9.999e-05	0.0034507	0.00272543	chr1	napu_chr1_26163321_26163647_DEL_-326	6.08957e-06	chr1:26163267:G:T	0.180366
NSA2	chr5:74868701:G:C	0.104878	7.2788e-10	0.107401	0.0166053	9.999e-05	0.000161367	0.000127451	chr5	napu_chr5_75503830_75503830_INS_94	1.49508e-27	chr5:74872122:G:A	0.117156
ENSG00000283491	chr2:231514081:C:T	0.197561	3.5233e-07	-0.0885777	0.0168175	0.00279972	0.0513791	0.0405802	chr2	napu_chr2_230986559_230986823_DEL_-264	0.000418606	chr2:231514081:C:T	0.573882
CFAP119	chr16:30655046:C:T	0.246341	1.90478e-06	-0.0584216	0.0119086	0.00049995	0.0406986	0.0321446	chr16	napu_chr16_30749034_30749091_DEL_-57	1.0725e-07	chr16:30655046:C:T	0.0717498
OR51E2	chr11:4764798:G:A	0.134146	1.49969e-07	0.0859247	0.0157854	0.00079992	0.0181924	0.0143687	chr11	napu_chr11_3895702_3895825_DEL_-123	5.64323e-08	chr11:4734657:A:G	0.0801967
ENSG00000215795	chr1:247191035:ATAT:A	0.173171	9.69528e-13	0.11211	0.0147189	9.999e-05	5.8571e-06	4.62605e-06	chr1	napu_chr1_246713210_246713210_INS_222	8.85289e-11	chr1:247191035:ATAT:A	0.142798
HCG22	chr6:31051065:A:C	0.443902	2.40278e-16	-0.141771	0.0158564	9.999e-05	1.46959e-07	1.16071e-07	chr6	napu_chr6_31055484_31055880_DEL_-396	2.76499e-13	chr6:31051065:A:C	0.149453
GNA15	chr19:3149992:G:C	0.258537	1.01247e-12	0.0812138	0.0106727	9.999e-05	1.12906e-06	8.91754e-07	chr19	napu_chr19_3287351_3287351_INS_318	1.76726e-10	chr19:3149992:G:C	0.99901
ENSG00000287475	chr10:86398331:G:A	0.24878	1.83528e-11	-0.0742008	0.0104221	9.999e-05	1.29288e-05	1.02114e-05	chr10	napu_chr10_86469249_86469249_INS_60	5.7901e-16	chr10:86397328:C:T	0.0785901
PAX8-AS1	chr2:113230915:G:A	0.346341	1.92979e-20	-0.0901039	0.00870307	9.999e-05	1.92262e-12	1.51852e-12	chr2	napu_chr2_113255090_113255090_INS_103	1.58074e-21	chr2:113235808:C:G	0.13009
GSTT2B	chr22:23908608:C:G	0.397561	4.61321e-32	0.102967	0.00727983	9.999e-05	9.47566e-23	7.48406e-23	chr22	napu_chr22_23947694_23947807_DEL_-113	3.77948e-32	chr22:23908608:C:G	0.957844
NUDT19P5	chr4:158166225:C:T	0.168293	5.00483e-11	-0.116443	0.0167652	9.999e-05	4.54042e-05	3.58611e-05	chr4	napu_chr4_158107070_158107070_INS_117	0.000515431	chr4:158166225:C:T	0.0363199
GSTM5	chr1:109727978:C:G	0.380488	4.59233e-26	-0.0989034	0.00810114	9.999e-05	1.45574e-17	1.14977e-17	chr1	napu_chr1_109030609_109032558_DEL_-1949	2.10674e-32	chr1:109728085:T:C	0.333234
ENSG00000228998	chr15:90254269:C:T	0.278049	2.24851e-08	0.0654551	0.0112433	9.999e-05	0.00290612	0.00229531	chr15	napu_chr15_90256552_90256618_DEL_-66	0.00141244	chr15:90266037:CT:C	0.25097
ENSG00000290469	chr12:9466642:C:T	0.407317	1.04063e-30	0.103495	0.00754954	9.999e-05	2.13946e-21	1.68979e-21	chr12	napu_chr12_9467501_9467818_DEL_-317	0.0228296	chr12:9476525:G:A	0.0228296
CRYZ	chr1:74727585:G:T	0.27561	8.24735e-10	0.0712718	0.0110583	9.999e-05	0.000147457	0.000116464	chr1	napu_chr1_74682551_74682608_DEL_-57	1.26024e-06	chr1:74747360:A:G	0.080647
TDRD9	chr14:103623122:C:T	0.329268	1.8546e-07	0.0541945	0.0100363	0.00019998	0.0154836	0.0122293	chr14	napu_chr14_104429782_104429996_DEL_-214	5.62031e-05	chr14:103531188:T:A	0.0406635
PWP2	chr21:44070803:G:A	0.22439	3.68932e-24	0.115284	0.00994939	9.999e-05	2.27906e-16	1.80005e-16	chr21	napu_chr21_44088745_44088745_INS_278	1.96401e-05	chr21:44074302:G:A	0.277688
ENSG00000275401	chr20:38414850:A:G	0.256098	5.06873e-08	0.0739035	0.0130532	0.00019998	0.00730258	0.00576772	chr20	napu_chr20_39338741_39338808_DEL_-67	5.98472e-06	chr20:38414850:A:G	0.375648
GOLGA8O	chr15:32607667:C:T	0.360976	7.99542e-08	0.0731016	0.0131226	0.00089991	0.0184335	0.0145591	chr15	napu_chr15_32821096_32821096_INS_314	6.22414e-07	chr15:32609864:G:T	0.199407
ACADS	chr12:120711261:T:G	0.426829	4.56852e-07	0.054369	0.0104304	0.00029997	0.0221681	0.0175088	chr12	napu_chr12_120733532_120733591_DEL_-59	9.89826e-07	chr12:120725186:A:G	0.0724332
ENSG00000289145	chr8:17264161:T:C	0.0512195	4.13174e-08	0.117733	0.0206469	0.00019998	0.00654158	0.00516667	chr8	napu_chr8_18001988_18002913_DEL_-925	1.13964e-07	chr8:17264161:T:C	0.264584
TTC4	chr1:54711973:T:C	0.0658537	7.07352e-08	0.109757	0.0196161	0.00029997	0.00655184	0.00517477	chr1	napu_chr1_55662710_55662764_DEL_-54	1.09761e-13	chr1:54718954:G:T	0.0145746
PKD1P1	chr16:16212335:G:T	0.165854	1.64846e-13	-0.172044	0.0217555	9.999e-05	1.36776e-06	1.08029e-06	chr16	napu_chr16_16524938_16525318_DEL_-380	6.46882e-10	chr16:16212335:G:T	0.39064
DBH	chr9:133635393:T:C	0.212195	7.02559e-07	-0.0610986	0.0119299	0.00219978	0.0596309	0.0470977	chr9	napu_chr9_133668361_133668361_INS_1069	1.52232e-06	chr9:133635393:T:C	0.876374
ENSG00000290948	chr15:82530966:G:A	0.112195	1.46477e-08	0.0920591	0.0155902	9.999e-05	0.00248527	0.00196292	chr15	napu_chr15_82606521_82606831_DEL_-310	1.25567e-07	chr15:82560792:C:T	0.66781
WASIR2	chr16:38543:G:C	0.207317	3.41152e-07	-0.0669029	0.0126861	0.00059994	0.0167955	0.0132654	chr16	napu_chr16_29393_29652_DEL_-259	0.00603173	chr16:38552:C:T	0.161378
RPL34-DT	chr4:108688985:C:T	0.482927	1.33813e-09	0.0591696	0.00930888	9.999e-05	0.000196401	0.000155121	chr4	napu_chr4_108711739_108711875_DEL_-136	0.00397332	chr4:108688985:C:T	0.304282
TCEA3	chr1:23459710:C:T	0.334146	1.66594e-09	-0.0628269	0.00994759	9.999e-05	0.000299741	0.000236741	chr1	napu_chr1_23495229_23495229_INS_64	1.90778e-18	chr1:23472508:C:T	0.131045
ENSG00000257890	chr12:106061370:G:A	0.468293	6.75052e-12	-0.085361	0.0117082	9.999e-05	2.03736e-05	1.60915e-05	chr12	napu_chr12_106224912_106225008_DEL_-96	1.76123e-09	chr12:106061370:G:A	0.592837
FPGT-TNNI3K	chr1:74234228:G:A	0.153659	1.80901e-09	-0.0887482	0.0140858	9.999e-05	0.000249079	0.000196728	chr1	napu_chr1_74005957_74005957_INS_329	1.95419e-11	chr1:74241910:C:T	0.461587
ZNF718	chr4:125609:G:A	0.453659	1.92386e-20	0.0942519	0.00910333	9.999e-05	5.94659e-13	4.69673e-13	chr4	napu_chr4_127124_133266_DEL_-6142	0.0780942	chr4:174091:T:C	0.169516
CENPJ	chr13:24966933:A:G	0.382927	4.41776e-09	-0.0585124	0.00953957	0.00019998	0.00086202	0.00068084	chr13	napu_chr13_25417485_25417485_INS_176	5.74343e-08	chr13:24966933:A:G	0.0736825
ENSG00000131484	chr17:45991126:A:G	0.241463	5.26822e-12	0.134219	0.018304	9.999e-05	1.56595e-05	1.23682e-05	chr17	napu_chr17_46238216_46238216_INS_173	0.000437565	chr17:45991126:A:G	0.429109
B3GAT1-DT	chr11_134457036_134457634_DEL_-598	0.265854	1.88638e-16	0.0908219	0.0101159	9.999e-05	9.0844e-10	7.17504e-10	chr11	napu_chr11_134457036_134457634_DEL_-598	0.0330222	chr11:134449688:T:C	0.400688
SLC5A4	chr22:32421180:C:T	0.0512195	8.71287e-08	0.152022	0.0273747	0.00059994	0.0158138	0.0124901	chr22	napu_chr22_32292135_32292202_DEL_-67	1.95675e-05	chr22:32421180:C:T	0.988287
C17orf97	chr17:409513:A:G	0.241463	1.35438e-15	0.0896365	0.0103353	9.999e-05	3.37334e-09	2.66433e-09	chr17	napu_chr17_413464_413704_DEL_-240	7.22014e-18	chr17:410391:T:C	0.249928
CAMLG	chr5:134826239:G:A	0.0634146	2.79043e-12	0.141057	0.0189591	9.999e-05	1.79851e-06	1.4205e-06	chr5	napu_chr5_134441118_134441118_INS_1787	9.97668e-18	chr5:134745166:G:A	0.205613
HPR	chr16:72074194:G:A	0.180488	2.39021e-28	0.130115	0.0100491	9.999e-05	1.52662e-18	1.20575e-18	chr16	napu_chr16_72056863_72058585_DEL_-1722	1.17171e-38	chr16:72074194:G:A	0.489407
ENSG00000288959	chr6:170151930:C:T	0.287805	2.3022e-12	-0.0870744	0.0116529	9.999e-05	6.04638e-06	4.77555e-06	chr6	napu_chr6_170154445_170154445_INS_138	0.018408	chr6:170157018:C:T	0.0586266
ENSG00000290835	chr7:6072175:T:C	0.217073	7.09366e-08	-0.0650776	0.0116321	9.999e-05	0.00919592	0.00726312	chr7	napu_chr7_6065441_6065441_INS_1501	1.55892e-06	chr7:6048708:T:C	0.0493568
FRMPD2	chr10:48182406:G:T	0.404878	1.33726e-08	0.0565785	0.00955314	0.00019998	0.00138945	0.00109742	chr10	napu_chr10_47743313_47743313_INS_50	4.05956e-17	chr10:48182406:G:T	0.299916
RPL31P46	chr11:74960055:T:A	0.24878	1.1327e-09	-0.0766993	0.0120088	9.999e-05	0.000259236	0.00020475	chr11	napu_chr11_74313860_74316342_DEL_-2482	1.85376e-08	chr11:74964851:T:G	0.0327872
SNHG16	chr17:76561894:G:A	0.441463	1.70053e-07	-0.0505973	0.00933941	0.00039996	0.0158138	0.0124901	chr17	napu_chr17_77215848_77216377_DEL_-529	3.86903e-12	chr17:76558657:C:G	0.244499
ENSG00000291234	chr1:202852504:G:GT	0.165854	1.33689e-06	-0.067153	0.013476	0.00149985	0.0585804	0.046268	chr1	napu_chr1_202740243_202740468_DEL_-225	3.19506e-08	chr1:202874645:C:G	0.109803
CAPN9	chr1:230761527:T:A	0.346341	1.17923e-07	0.0698263	0.0127137	0.00139986	0.0204618	0.0161611	chr1	napu_chr1_230799874_230799944_DEL_-70	1.26666e-07	chr1:230765352:G:C	0.10466
UMODL1-AS1	chr21:42109532:A:C	0.263415	5.92578e-10	0.0707299	0.0108726	9.999e-05	0.000232461	0.000183602	chr21	napu_chr21_42108878_42108878_INS_373	0.000178221	chr21:42110021:G:A	0.0835494
FAM166B	chr9:36142097:C:G	0.143902	6.39581e-07	-0.118389	0.0230263	0.00259974	0.0489367	0.0386512	chr9	napu_chr9_36102444_36102969_DEL_-525	0.0021345	chr9:36142097:C:G	0.582254
ENSG00000286084	chr6:105404103:T:G	0.312195	2.20182e-08	0.0610801	0.0104844	9.999e-05	0.00230555	0.00182097	chr6	napu_chr6_104424128_104424240_DEL_-112	1.72845e-13	chr6:105404103:T:G	0.499972
YY1AP1	chr1:155655153:G:A	0.260976	2.59815e-11	0.0746453	0.0105737	9.999e-05	9.62671e-06	7.60337e-06	chr1	napu_chr1_155187931_155189218_DEL_-1287	2.49668e-17	chr1:155601818:A:G	0.0502481
TIPIN	chr15:66360560:T:A	0.0707317	3.04888e-08	0.105635	0.0183326	9.999e-05	0.00340656	0.00269057	chr15	napu_chr15_66509835_66509835_INS_195	0.000178944	chr15:66377738:G:A	0.0976841
EMCN	chr4:100843516:G:C	0.295122	1.46613e-06	0.0526409	0.0106065	0.00169983	0.0546833	0.0431899	chr4	napu_chr4_100830777_100831102_DEL_-325	0.000131364	chr4:100843516:G:C	0.806717
ENSG00000291096	chr3:126048921:TA:T	0.287805	1.08148e-07	-0.0582081	0.0105646	0.00029997	0.00852443	0.00673277	chr3	napu_chr3_125680141_125681037_DEL_-896	2.24691e-08	chr3:125980101:G:A	0.0322992
ZBED5-AS1	chr11:10861292:T:C	0.156098	7.10998e-07	-0.068422	0.0133664	0.00159984	0.0534965	0.0422526	chr11	napu_chr11_10249759_10249816_DEL_-57	0.000191315	chr11:10877889:T:C	0.0438282
COA6-AS1	chr1:234419065:G:A	0.129268	4.06552e-07	0.0807577	0.0154204	0.00109989	0.0338075	0.0267019	chr1	napu_chr1_234182898_234184001_DEL_-1103	3.79188e-08	chr1:234374878:C:T	0.0522684
LINC02470	chr12:9943411:G:C	0.0682927	1.24503e-10	0.137592	0.0202784	9.999e-05	7.05656e-05	5.57341e-05	chr12	napu_chr12_10081588_10081588_INS_319	2.31742e-10	chr12:9855133:G:A	0.247668
DND1P1	chr17:45707628:C:T	0.256098	6.28087e-08	-0.135085	0.0240407	0.00019998	0.00574459	0.00453719	chr17	napu_chr17_46076598_46076598_INS_2320	0.00669607	chr17:46014622:T:C	0.107108
ST3GAL5-AS1	chr2:85925522:C:G	0.290244	6.07266e-10	-0.0655757	0.0100872	9.999e-05	0.000112572	8.89114e-05	chr2	napu_chr2_86487916_86487916_INS_60	4.13e-10	chr2:85923467:G:C	0.0308125
GOLGA8A	chr15:34579212:T:C	0.385366	1.66999e-12	0.070663	0.00938905	9.999e-05	1.1032e-06	8.71328e-07	chr15	napu_chr15_34454773_34455099_DEL_-326	7.50377e-10	chr15:34572506:G:A	0.112677
BECN1P2	chr6:71014821:T:C	0.192683	2.39456e-11	-0.181912	0.0257169	9.999e-05	4.03706e-05	3.18855e-05	chr6	napu_chr6_71028778_71028978_DEL_-200	0.0411974	chr6:71014821:T:C	0.081384
TP53I3	chr2:24143118:C:T	0.156098	2.1718e-08	-0.0795099	0.0136416	9.999e-05	0.00212701	0.00167996	chr2	napu_chr2_23807907_23807907_INS_95	3.95808e-08	chr2:24039190:G:A	0.0364182
ENSG00000291166	chr9:42842412:G:A	0.165854	7.52493e-16	0.110641	0.0126239	9.999e-05	3.5337e-10	2.79099e-10	chr9			chr9:42783103:T:A	0.0140755
ENSG00000289994	chr10:2584969:A:G	0.117073	6.67689e-08	-0.122844	0.0219099	0.00069993	0.0223095	0.0176205	chr10	napu_chr10_3941310_3942068_DEL_-758	0.000244159	chr10:2586810:A:G	0.100362
ZNF257	chr19:22055864:G:A	0.268293	5.19308e-11	-0.0728035	0.0104919	9.999e-05	1.93102e-05	1.52516e-05	chr19	napu_chr19_22190647_22190647_INS_52	0.000389585	chr19:22105399:G:A	0.0234463
ENSG00000261003	chr6:170313953:T:C	0.0878049	3.66415e-08	0.103673	0.0181058	9.999e-05	0.00389446	0.00307592	chr6	napu_chr6_170443069_170443162_DEL_-93	1.83859e-13	chr6:170313953:T:C	0.24526
ENSG00000287149	chr2:178828945:T:C	0.470732	9.9924e-22	-0.128134	0.0118822	9.999e-05	2.09005e-12	1.65076e-12	chr2	napu_chr2_179015079_179015079_INS_95	2.45034e-26	chr2:178828945:T:C	0.991785
TAS2R6P	chr7:141775254:T:C	0.485366	3.19458e-07	0.0522215	0.00987653	0.00039996	0.0139026	0.0109806	chr7	napu_chr7_141791910_141792098_DEL_-188	0.0012586	chr7:141873058:A:G	0.032463
ENSG00000215237	chr9:15002524:A:G	0.495122	3.54342e-11	-0.0708467	0.0101128	9.999e-05	4.64611e-05	3.66959e-05	chr9	napu_chr9_15365453_15365453_INS_394	4.77256e-11	chr9:15002622:G:C	0.167971
HLA-K	chr6:29861474:A:C	0.304878	5.38359e-25	-0.138442	0.0116725	9.999e-05	1.48896e-13	1.17601e-13	chr6	napu_chr6_30030704_30030704_INS_1061	4.45018e-08	chr6:29861474:A:C	0.999911
CD274	chr9:5450953:C:T	0.485366	2.88282e-08	0.0587206	0.0101714	9.999e-05	0.00327984	0.00259048	chr9	napu_chr9_4537262_4537605_DEL_-343	1.23211e-05	chr9:5450953:C:T	0.392416
GOLGA8B	chr15:34572506:G:A	0.380488	1.86686e-07	-0.0538569	0.0099763	0.00019998	0.0126494	0.00999073	chr15	napu_chr15_34556034_34561284_DEL_-5250	5.28782e-07	chr15:34572506:G:A	0.0783806
CHRNA5	chr15:78547058:G:A	0.426829	1.25209e-22	0.0922551	0.00832395	9.999e-05	6.12845e-15	4.84037e-15	chr15	napu_chr15_78644313_78644313_INS_318	1.20203e-18	chr15:78548878:T:C	0.215484
ENSG00000259407	chr15:85773339:G:T	0.458537	7.2971e-07	-0.0493245	0.00964612	0.00049995	0.0450154	0.0355541	chr15	napu_chr15_85681719_85681719_INS_325	0.000126196	chr15:85773339:G:T	0.304069
ZSWIM7	chr17:15971833:G:A	0.409756	1.89843e-28	0.101838	0.0078456	9.999e-05	2.29853e-19	1.81543e-19	chr17	napu_chr17_15979578_15979693_DEL_-115	3.48765e-26	chr17:15977535:TA:T	0.33287
EIF3F	chr11:8107476:C:T	0.0707317	5.51941e-07	-0.0929856	0.0179763	0.0009999	0.0364905	0.0288209	chr11	napu_chr11_7135332_7135332_INS_56	0.000538748	chr11:7994104:T:C	0.16674
ENSG00000279067	chr7:96113100:T:C	0.2	9.88575e-08	-0.0840309	0.0152012	0.00059994	0.0147046	0.011614	chr7	napu_chr7_95248186_95248186_INS_283	1.52539e-09	chr7:96113100:T:C	0.0772107
CENPX	chr17:82015025:C:T	0.429268	6.2473e-08	-0.0553283	0.00984476	9.999e-05	0.0078022	0.00616233	chr17	napu_chr17_81053746_81053746_INS_95	4.3173e-06	chr17:82022880:C:A	0.48436
ENSG00000290427	chr19:7000999:G:A	0.480488	9.08169e-19	0.0928328	0.00948731	9.999e-05	3.2616e-11	2.57607e-11	chr19	napu_chr19_6948988_6949050_DEL_-62	8.26536e-23	chr19:7002788:G:A	0.246638
GUSBP18	chr5:34214319:T:C	0.304878	5.91297e-16	0.0970052	0.0110211	9.999e-05	1.09811e-08	8.67307e-09	chr5	napu_chr5_34304684_34307799_DEL_-3115	2.54961e-11	chr5:34214319:T:C	0.188709
ENSG00000286847	chr7:30059906:G:A	0.156098	8.94265e-08	-0.0793102	0.0142949	0.00029997	0.00863169	0.00681748	chr7	napu_chr7_29984950_29985409_DEL_-459	0.00826489	chr7:30049060:CTTGA:C	0.0219942
RP9	chr7:32921767:C:A	0.195122	2.48014e-09	0.0755121	0.0120976	9.999e-05	0.000467787	0.000369468	chr7	napu_chr7_32907287_32907360_DEL_-73	0.0292394	chr7:32911942:G:A	0.285352
FHOD3	chr18:36297239:G:A	0.0560976	1.26079e-06	0.101417	0.0203002	0.00119988	0.0420516	0.0332132	chr18	napu_chr18_35621234_35621560_DEL_-326	0.000304661	chr18:36539084:T:C	0.0755415
PAX8	chr2:113230915:G:A	0.346341	3.68349e-14	-0.123956	0.0152086	9.999e-05	6.53839e-07	5.16415e-07	chr2	napu_chr2_113255090_113255090_INS_103	4.86419e-08	chr2:113231690:T:C	0.0964238
SLC7A9	chr19:32881368:A:G	0.236585	5.78509e-07	-0.0627737	0.012159	0.00139986	0.0405333	0.032014	chr19	napu_chr19_32954827_32954827_INS_328	0.00560764	chr19:32881368:A:G	0.0405799
ENSG00000286198	chr1:208269454:C:A	0.15122	6.37605e-07	-0.0748008	0.0145467	0.00109989	0.0355261	0.0280592	chr1	napu_chr1_207686125_207686125_INS_127	2.67635e-09	chr1:208269454:C:A	0.428626
SPATA20	chr17:50559173:G:A	0.317073	1.94581e-08	-0.062931	0.0107577	0.00019998	0.00246991	0.00195078	chr17	napu_chr17_50588357_50588357_INS_111	1.29435e-12	chr17:50547162:A:C	0.209316
DDX11	chr12:31110818:A:C	0.443902	4.54677e-14	-0.0733666	0.00903914	9.999e-05	8.5566e-08	6.75817e-08	chr12	napu_chr12_31118876_31118876_INS_181	1.83219e-24	chr12:31086571:G:A	0.0333054
ENSG00000248738	chr8:22880458:C:T	0.385366	3.13337e-08	-0.0635592	0.0110408	9.999e-05	0.00463075	0.00365746	chr8	napu_chr8_22860194_22860194_INS_94	1.58011e-09	chr8:22880593:C:T	0.516059
ADAMTS9-AS1	chr3:65552869:A:C	0.234146	5.09315e-07	0.0638387	0.0123011	0.00159984	0.0429718	0.03394	chr3	napu_chr3_65530622_65530692_DEL_-70	0.00996811	chr3:65556713:G:A	0.0788392
GUCA1B	chr6:42190858:A:C	0.42439	6.21639e-12	-0.0676561	0.00926199	9.999e-05	3.6616e-06	2.89201e-06	chr6	napu_chr6_42614320_42614320_INS_60	1.01508e-21	chr6:42200232:T:C	0.0154883
PILRB	chr7:100429157:G:C	0.187805	4.93681e-10	0.0789164	0.0120696	9.999e-05	0.000134219	0.000106009	chr7	napu_chr7_100297184_100297597_DEL_-413	0.00268009	chr7:100328899:A:G	0.0243816
NMRK1	chr9:75092384:A:T	0.378049	5.33731e-21	-0.0892772	0.00846982	9.999e-05	1.06732e-13	8.42989e-14	chr9	napu_chr9_74558638_74558704_DEL_-66	2.45792e-33	chr9:75092779:A:T	0.5
LINC01164	chr10:131767366:C:T	0.387805	3.94668e-08	-0.0616376	0.0107922	0.00019998	0.00967545	0.00764186	chr10	napu_chr10_131807713_131807713_INS_148	0.00118112	chr10:131773748:C:A	0.137848
ANKRD18CP	chr9:97153681:G:A	0.492683	1.79743e-17	-0.081816	0.00876272	9.999e-05	1.17199e-10	9.25657e-11	chr9	napu_chr9_97237447_97237447_INS_50	0.0712474	chr9:97220928:T:C	0.0712474
TAS2R43	chr12:11045563:C:T	0.487805	6.29098e-30	0.102534	0.00761929	9.999e-05	3.24768e-21	2.56508e-21	chr12	napu_chr12_11105925_11106239_DEL_-314	9.70729e-06	chr12:11068192:T:C	0.0757085
GASK1B-AS1	chr4:158166225:C:T	0.168293	3.63254e-14	-0.106619	0.0130779	9.999e-05	6.87185e-08	5.42752e-08	chr4	napu_chr4_157982644_157982644_INS_492	5.98899e-06	chr4:158182935:T:C	0.0386452
LCN15	chr9:136761207:A:G	0.178049	4.01356e-16	0.0992157	0.0111959	9.999e-05	7.72997e-10	6.10529e-10	chr9	napu_chr9_136755715_136755715_INS_60	1.0198e-09	chr9:136763599:G:T	0.564312
ENSG00000289136	chr2:3650397:G:C	0.268293	2.00562e-12	0.123146	0.0164294	9.999e-05	2.58322e-05	2.04028e-05	chr2	napu_chr2_3671954_3672389_DEL_-435	5.26681e-10	chr2:3648280:C:T	0.360137
ENSG00000238035	chr5:181068682:T:C	0.0560976	1.73779e-06	0.109521	0.0222334	0.00139986	0.0577757	0.0456324	chr5	napu_chr5_181275814_181275814_INS_326	0.0125796	chr5:181068682:T:C	0.0349567
NUDCD2	chr5:163439542:T:C	0.278049	9.08796e-07	-0.0527327	0.0104082	0.00109989	0.0405034	0.0319904	chr5	napu_chr5_163434778_163436282_DEL_-1504	0.000215891	chr5:163457239:C:T	0.0859648
OR2X1P	chr1:247937246:G:C	0.417073	5.42901e-12	0.0805775	0.0109963	9.999e-05	7.87758e-06	6.22187e-06	chr1	napu_chr1_247937028_247937028_INS_279	1.47928e-11	chr1:247937246:G:C	0.998182
ENSG00000288831	chr3:2097588:G:C	0.436585	6.52579e-18	0.0805298	0.00848596	9.999e-05	7.37979e-11	5.8287e-11	chr3	napu_chr3_2084610_2084610_INS_801	9.58062e-26	chr3:2097588:G:C	1
ENSG00000270116	chr21:36663799:C:T	0.0585366	1.0732e-06	-0.109546	0.0217755	0.0019998	0.050271	0.039705	chr21	napu_chr21_37677771_37677771_INS_104	1.39964e-05	chr21:37210514:G:A	0.0248239
PLA2G7	chr6:46735073:A:G	0.378049	3.66963e-07	0.0553388	0.0105237	0.00039996	0.0193498	0.0152828	chr6	napu_chr6_46109871_46109871_INS_332	3.34032e-13	chr6:46735073:A:G	0.345279
ENSG00000235296	chr17:81945582:A:G	0.397561	1.0417e-07	0.0554202	0.0100447	0.00059994	0.0113267	0.00894605	chr17	napu_chr17_81579698_81579924_DEL_-226	2.84968e-15	chr17:81941822:G:A	0.280083
ENSG00000268575	chr1:1755504:T:C	0.458537	1.01423e-07	0.0554119	0.0100334	0.00019998	0.0075299	0.00594726	chr1	napu_chr1_1934030_1934653_DEL_-623	3.96151e-15	chr1:1755504:T:C	0.895797
CLXN	chr8:48735351:C:A	0.390244	6.24647e-18	0.0895879	0.00943393	9.999e-05	1.03982e-10	8.21267e-11	chr8	napu_chr8_48700352_48700352_INS_330	3.99712e-27	chr8:48799857:T:C	0.330833
ZNF266	chr19:9425742:C:T	0.42439	2.63397e-14	-0.0733006	0.0089346	9.999e-05	4.11395e-08	3.24928e-08	chr19	napu_chr19_9408967_9409019_DEL_-52	1.33319e-08	chr19:9398813:T:A	0.0179796
TOB1-AS1	chr17:50868392:C:T	0.263415	8.13651e-08	0.0604672	0.0108614	0.00019998	0.00836103	0.00660371	chr17	napu_chr17_50300858_50300942_DEL_-84	1.13438e-10	chr17:50868392:C:T	0.63317
LINC01954	chr2:10839362:G:T	0.385366	2.94501e-09	0.109014	0.0175552	9.999e-05	0.0027488	0.00217106	chr2	napu_chr2_10278073_10278073_INS_320	4.04169e-08	chr2:10839362:G:T	0.262811
NIPBL-DT	chr5:36883557:T:TAATA	0.404878	3.43659e-30	0.101548	0.00749889	9.999e-05	1.21802e-20	9.62017e-21	chr5	napu_chr5_37415387_37415540_DEL_-153	5.73282e-38	chr5:36882917:G:A	0.131087
BHMT	chr5:79115501:C:T	0.370732	8.16005e-14	-0.0836255	0.0104242	9.999e-05	2.82692e-07	2.23276e-07	chr5	napu_chr5_78981903_78982222_DEL_-319	3.32066e-12	chr5:79115501:C:T	0.999999
ENSG00000256029	chr1:159834301:A:G	0.168293	1.16637e-10	-0.0780679	0.0114861	9.999e-05	3.7757e-05	2.98213e-05	chr1	napu_chr1_160077875_160077875_INS_318	1.23215e-08	chr1:159834301:A:G	0.213243
FAM114A2	chr5:153967905:C:T	0.182927	3.56094e-07	-0.0680229	0.0129204	0.00049995	0.0212392	0.0167751	chr5	napu_chr5_154657245_154657245_INS_336	8.26229e-09	chr5:154112576:C:T	0.0227946
SHPK	chr17:3605864:G:C	0.258537	1.26088e-08	0.0662781	0.0111695	9.999e-05	0.00211221	0.00166827	chr17	napu_chr17_3544158_3544158_INS_534	2.88016e-26	chr17:3611981:T:C	0.887212
DDT	chr22:23913109:C:T	0.421951	3.09951e-08	-0.0533923	0.00927128	9.999e-05	0.00348383	0.0027516	chr22	napu_chr22_23945091_23945392_DEL_-301	7.96654e-07	chr22:23913109:C:T	0.157364
TPM2	chr9:35687559:G:C	0.285366	2.0203e-07	-0.0613054	0.0113903	0.00039996	0.0125984	0.00995047	chr9	napu_chr9_35803099_35803402_DEL_-303	2.86086e-06	chr9:35689952:A:T	0.0678728
ENPP7P2	chr3:75602047:G:A	0.236585	3.69677e-13	-0.109644	0.0141004	9.999e-05	1.61504e-06	1.27559e-06	chr3	napu_chr3_75561771_75561771_INS_216	3.4699e-07	chr3:75603952:C:A	0.0867012
GBP3	chr1:89009135:A:G	0.302439	2.33239e-14	-0.0851864	0.0103588	9.999e-05	3.82685e-08	3.02252e-08	chr1	napu_chr1_89010225_89012941_DEL_-2716	0.088633	chr1:89031622:G:A	0.117671
LINC01515	chr10:65688637:A:T	0.0585366	4.49863e-09	0.124306	0.0202775	9.999e-05	0.000746296	0.000589439	chr10	napu_chr10_65671224_65671224_INS_325	1.63436e-10	chr10:65688637:A:T	0.999534
CSPG4P11	chr15:84543321:A:G	0.331707	2.56586e-07	-0.0560355	0.0105074	0.00019998	0.0172304	0.0136089	chr15	napu_chr15_84511717_84512103_DEL_-386	0.00223199	chr15:84389494:C:G	0.451684
CENPP	chr9:92325922:A:G	0.170732	4.69533e-09	0.0828422	0.0135315	9.999e-05	0.000844129	0.00066671	chr9	napu_chr9_92520052_92520052_INS_321	1.17409e-09	chr9:92325922:A:G	0.116873
RGS14	chr5:177367190:G:A	0.356098	3.14763e-12	-0.0706604	0.00952325	9.999e-05	1.93667e-06	1.52962e-06	chr5	napu_chr5_178239493_178239713_DEL_-220	2.27396e-13	chr5:177371039:T:G	0.349441
ENSG00000280255	chr7:26399032:C:G	0.4	9.10604e-35	-0.11284	0.00751532	9.999e-05	1.24898e-24	9.86473e-25	chr7	napu_chr7_25602134_25602193_DEL_-59	1.99501e-88	chr7:26399032:C:G	0.476056
ENSG00000291233	chr1:148988155:G:A	0.436585	6.71538e-10	-0.0596156	0.00919631	9.999e-05	5.36561e-05	4.23786e-05	chr1	napu_chr1_149057343_149060527_DEL_-3184	0.00195666	chr1:148988155:G:A	0.373202
ENSG00000260947	chr9:33722539:T:TG	0.0512195	8.16747e-07	0.111582	0.0219246	0.00079992	0.035008	0.02765	chr9	napu_chr9_33700120_33700120_INS_321	4.9131e-09	chr9:33681448:A:C	0.214493
ENSG00000267199	chr18:12445616:T:C	0.473171	2.52289e-09	-0.0677483	0.0108594	0.00019998	0.000400844	0.000316594	chr18	napu_chr18_12503664_12504378_DEL_-714	6.8791e-09	chr18:12445616:T:C	0.717352
KNOP1	chr16:19808919:G:A	0.146341	4.4314e-13	0.101863	0.0131502	9.999e-05	3.45113e-07	2.72577e-07	chr16	napu_chr16_18867710_18868009_DEL_-299	1.45673e-13	chr16:19708518:C:T	0.0533566
GOLGA8H	chr15:30703890:G:A	0.414634	9.06549e-09	-0.064297	0.0107213	9.999e-05	0.00154462	0.00121997	chr15	napu_chr15_30929717_30929797_DEL_-80	1.63873e-06	chr15:30742904:G:A	0.0677109
ROPN1B	chr3:125984509:C:T	0.42439	5.7515e-15	-0.0749053	0.00886879	9.999e-05	1.84302e-08	1.45565e-08	chr3	napu_chr3_125910278_125910278_INS_54	1.09669e-10	chr3:125964187:C:A	0.131125
ENSG00000290043	chr5:179530207:G:A	0.295122	3.95344e-09	-0.0727796	0.0118253	9.999e-05	0.00150239	0.00118662	chr5	napu_chr5_178547888_178547888_INS_56	2.48836e-05	chr5:179551011:C:T	0.322187
ABCB11	chr2:169728485:T:C	0.0878049	1.56056e-06	0.0883054	0.0178414	0.00169983	0.0567441	0.0448176	chr2	napu_chr2_168039296_168039616_DEL_-320	0.00641531	chr2:168385725:T:A	0.0264299
LRFN5	chr14:41716026:G:A	0.214634	4.39481e-08	0.0690271	0.0121312	9.999e-05	0.00359807	0.00284183	chr14	napu_chr14_42051165_42051165_INS_304	2.8798e-10	chr14:41718111:C:T	0.0451537
ENSG00000286760	chr6:166342642:G:C	0.246341	2.98609e-07	-0.0593359	0.0111923	0.00049995	0.0245882	0.0194202	chr6	napu_chr6_166352963_166353720_DEL_-757	1.01987e-08	chr6:166342642:G:C	0.0560381
AGA	chr4:177442224:G:A	0.329268	1.46246e-10	-0.0676246	0.0100087	9.999e-05	4.82009e-05	3.807e-05	chr4	napu_chr4_178047412_178047472_DEL_-60	1.26311e-11	chr4:177442224:G:A	0.289152
ENSG00000273407	chr7_100247976_100247976_INS_1023	0.0569307	3.96591e-07	-0.185352	0.0353573	0.00139986	0.0307145	0.0242589	chr7	napu_chr7_100247976_100247976_INS_1023	0.685389	chr7:99795900:C:G	0.00537975
LINC02987	chr19:27541585:C:T	0.156098	3.12592e-07	-0.0704582	0.0133142	9.999e-05	0.0141673	0.0111896	chr19	napu_chr19_27303243_27303243_INS_170	1.51563e-07	chr19:27805723:A:G	0.0549379
WASHC1	chr9:53440:C:A	0.395122	4.82647e-08	-0.0539052	0.00950466	9.999e-05	0.00508468	0.00401598	chr9	napu_chr9_82879_83901_DEL_-1022	8.91493e-07	chr9:47242:C:T	0.326268
ENSG00000283312	chr2:231514081:C:T	0.197561	6.54089e-12	-0.0843423	0.01156	9.999e-05	5.08882e-06	4.01925e-06	chr2	napu_chr2_231472963_231472963_INS_81	1.97581e-13	chr2:231514081:C:T	0.997093
ENSG00000204745	chr2:87680154:A:G	0.202439	1.02111e-06	0.0644789	0.0127899	0.00039996	0.0185665	0.0146642	chr2	napu_chr2_87719395_87719463_DEL_-68	0.268045	chr2:87680154:A:G	0.517386
EXO5	chr1:40523948:C:T	0.197561	1.63625e-07	0.063969	0.0117904	0.00029997	0.0131769	0.0104074	chr1	napu_chr1_40558580_40558699_DEL_-119	2.55679e-08	chr1:40523948:C:T	0.38406
ZNF350-AS1	chr19:51949209:T:A	0.126829	6.28698e-10	0.0938463	0.01445	9.999e-05	0.000206653	0.000163218	chr19	napu_chr19_51952955_51953130_DEL_-175	1.01977e-08	chr19:51949209:T:A	0.0880737
STON1-GTF2A1L	chr2:48595242:G:A	0.439024	8.31473e-09	-0.0889195	0.0147862	0.00029997	0.00438628	0.00346437	chr2	napu_chr2_48554696_48557728_DEL_-3032	0.000573427	chr2:48595242:G:A	0.562165
WDR97	chr8:144120626:T:C	0.139024	1.17279e-10	0.0930051	0.0136858	9.999e-05	3.89095e-05	3.07315e-05	chr8	napu_chr8_144420175_144422167_DEL_-1992	2.53893e-25	chr8:144120626:T:C	1
MICA	chr6:31358042:G:C	0.0707317	7.73806e-08	-0.110645	0.0198386	9.999e-05	0.012745	0.0100662	chr6	napu_chr6_31409513_31409513_INS_84	5.43866e-05	chr6:31360565:C:T	0.150459
FAM87A	chr8:362480:C:G	0.136585	1.16624e-07	-0.0765338	0.0139292	0.00019998	0.0143042	0.0112977	chr8	napu_chr8_403842_403842_INS_142	0.000896134	chr8:379471:G:A	0.132831
TOGARAM2	chr2:28957070:C:CT	0.212195	2.17097e-25	0.119964	0.0100061	9.999e-05	2.50107e-17	1.9754e-17	chr2	napu_chr2_29085922_29085983_DEL_-61	3.76251e-45	chr2:28957257:G:A	0.330607
PRMT5-DT	chr14:22920095:A:G	0.421951	1.446e-16	-0.0963017	0.0106776	9.999e-05	1.30038e-08	1.02707e-08	chr14	napu_chr14_22098634_22098634_INS_70	2.58788e-17	chr14:22927471:T:C	0.0983742
PRR15-DT	chr7:29545174:C:CA	0.4	1.59365e-09	-0.0693226	0.0109618	9.999e-05	0.000618151	0.000488228	chr7	napu_chr7_29648835_29650527_DEL_-1692	0.000502449	chr7:29617999:A:T	0.113395
BORCS7	chr10:102863296:C:G	0.209756	6.88422e-08	-0.0693046	0.0123743	0.00019998	0.00466088	0.00368125	chr10	napu_chr10_102663364_102663364_INS_50	9.54288e-07	chr10:102856743:T:C	0.27765
ZDHHC11	chr5_774562_774622_DEL_-60	0.417073	4.43776e-10	0.0706408	0.0107722	9.999e-05	0.000156361	0.000123497	chr5	napu_chr5_774562_774622_DEL_-60	0.999749	chr5:197012:A:T	1.76988e-05
PKD2L1	chr10:100322378:T:C	0.129268	3.60769e-09	0.0857437	0.0138929	9.999e-05	0.000659051	0.000520532	chr10	napu_chr10_99625152_99625152_INS_102	3.65415e-07	chr10:100329417:C:A	0.113528
TSTD1	chr1:160982042:G:A	0.119512	1.92904e-11	0.102801	0.0144567	9.999e-05	9.09122e-06	7.18042e-06	chr1	napu_chr1_160964188_160964550_DEL_-362	2.85506e-08	chr1:160982042:G:A	0.986174
ALG11	chr13:52736216:C:G	0.129268	1.69176e-07	0.0799962	0.014763	9.999e-05	0.0111402	0.00879876	chr13	napu_chr13_51186619_51186735_DEL_-116	0.0040067	chr13:52358373:A:G	0.0292855
PMS2P2	chr7:75415153:T:C	0.290244	9.16867e-19	0.162086	0.0165673	9.999e-05	2.09114e-10	1.65163e-10	chr7	napu_chr7_75022481_75022538_DEL_-57	7.99537e-16	chr7:75415153:T:C	0.935593
ENSG00000286449	chr19:37305409:T:G	0.143902	2.31204e-06	-0.0631524	0.0129859	0.0009999	0.0460484	0.0363699	chr19	napu_chr19_37251761_37251761_INS_63	5.06918e-06	chr19:36887196:C:A	0.267445
ENSG00000254929	chr10:48181697:T:A	0.192683	3.5468e-15	-0.0912737	0.0107102	9.999e-05	5.2838e-09	4.17325e-09	chr10	napu_chr10_47743313_47743313_INS_50	2.15787e-15	chr10:47461215:G:A	0.711189
KCTD21-AS1	chr11:78136925:G:C	0.446341	1.18051e-09	-0.0613927	0.00962369	9.999e-05	0.000279227	0.000220539	chr11	napu_chr11_77906589_77910591_DEL_-4002	3.40109e-21	chr11:78139471:C:A	0.144947
ENSG00000261402	chr9:19896959:C:G	0.382927	1.42473e-11	0.067112	0.00936915	9.999e-05	8.48399e-06	6.70082e-06	chr9	napu_chr9_19122486_19122582_DEL_-96	3.87407e-10	chr9:19896959:C:G	0.0495783
LINC01116	chr2:176628649:G:A	0.0756098	1.03802e-11	0.128629	0.0178222	9.999e-05	7.74175e-06	6.11459e-06	chr2	napu_chr2_176451811_176451811_INS_307	5.09817e-24	chr2:176628649:G:A	0.854516
ENSG00000276449	chr19:57428251:C:T	0.485366	4.24282e-08	0.0562819	0.00987923	9.999e-05	0.0048775	0.00385235	chr19	napu_chr19_58410540_58410778_DEL_-238	6.63076e-11	chr19:57428251:C:T	0.505171
GXYLT1P6	chr9:63659593:G:A	0.0634146	8.94926e-07	-0.102159	0.0201507	0.00049995	0.00605133	0.00477946	chr9			chr9:63741703:T:C	0.26618
NBPF26	chr1:120346129:T:G	0.402439	3.11695e-34	-0.105045	0.00707732	9.999e-05	5.75834e-24	4.54805e-24	chr1	napu_chr1_120402065_120402367_DEL_-302	2.42337e-19	chr1:120346129:T:G	0.999982
ENSG00000257657	chr12:45477240:C:T	0.319512	7.85292e-14	0.0778205	0.00969312	9.999e-05	9.34934e-08	7.38429e-08	chr12	napu_chr12_45509370_45516156_DEL_-6786	2.40224e-05	chr12:45465583:T:C	0.597597
HCG4B	chr6:29947328:C:T	0.102439	4.20613e-11	-0.160247	0.0229717	9.999e-05	0.000148675	0.000117426	chr6	napu_chr6_29875344_29875566_DEL_-222	0.00838724	chr6:29947328:C:T	0.141771
ENSG00000258311	chr12:55721801:C:T	0.236585	8.3475e-07	-0.0579757	0.011402	0.00039996	0.0264249	0.0208709	chr12	napu_chr12_56442094_56442189_DEL_-95	3.20552e-09	chr12:55721801:C:T	0.854465
SPON2	chr4:1208236:G:A	0.387805	1.08718e-06	0.0490293	0.00975147	0.00129987	0.0538694	0.0425471	chr4	napu_chr4_1240199_1240308_DEL_-109	0.00934871	chr4:1274853:C:T	0.0484295
SNAI3-AS1	chr16:88673676:C:T	0.317073	4.4474e-07	-0.052735	0.0101059	0.00089991	0.0405034	0.0319904	chr16	napu_chr16_88728486_88728741_DEL_-255	3.5362e-13	chr16:88673580:G:T	0.692503
SLC35E1P1	chr13:20602745:T:C	0.153659	1.30486e-11	0.0967234	0.0134747	9.999e-05	5.8571e-06	4.62605e-06	chr13	napu_chr13_20550543_20550617_DEL_-74	3.14515e-13	chr13:20580772:G:C	0.0412182
CCT6P3	chr7:65017679:G:A	0.341463	4.12525e-26	0.0994245	0.00813374	9.999e-05	1.17395e-16	9.27207e-17	chr7	napu_chr7_64953004_64953656_DEL_-652	0.000151135	chr7:65023219:T:C	0.0210806
CYB561	chr17:63444723:G:A	0.446341	4.27029e-09	-0.0577756	0.00940963	9.999e-05	0.000416577	0.00032902	chr17	napu_chr17_62996974_62996974_INS_192	7.6496e-09	chr17:63445643:C:G	0.294546
RNF157-AS1	chr17:76623802:T:G	0.104878	6.9367e-07	-0.0810654	0.0158201	0.00119988	0.0420516	0.0332132	chr17	napu_chr17_76787243_76792226_DEL_-4983	0.000207343	chr17:76138547:C:G	0.0589005
H4C6	chr6:26240396:A:G	0.180488	5.85603e-12	0.0869543	0.0118874	9.999e-05	5.19081e-06	4.09981e-06	chr6	napu_chr6_25450768_25450846_DEL_-78	1.47544e-12	chr6:26239225:T:G	0.318953
LINC01998	chr3:150080138:C:T	0.312195	6.54235e-09	-0.0977788	0.0161369	0.00029997	0.00422221	0.00333478	chr3	napu_chr3_150135402_150135402_INS_76	3.31979e-08	chr3:150080138:C:T	0.962525
BTN3A2	chr6:26353872:G:T	0.139024	9.59709e-11	-0.0933996	0.0136726	9.999e-05	4.31783e-05	3.41031e-05	chr6	napu_chr6_26676488_26677101_DEL_-613	9.43093e-09	chr6:26364702:T:C	0.020153
MIR7-3HG	chr19:4772190:A:C	0.360976	1.02265e-07	-0.0538834	0.0097596	0.00079992	0.012745	0.0100662	chr19	napu_chr19_4035888_4035888_INS_1359	6.44932e-15	chr19:4772190:A:C	0.999725
SRA1	chr5:140503630:C:T	0.460976	1.86238e-06	0.0501758	0.0102175	0.00139986	0.0485355	0.0383343	chr5	napu_chr5_140761815_140761907_DEL_-92	1.01698e-06	chr5:140351647:T:C	0.0504368
ENSG00000291058	chr15:28774819:T:G	0.478049	2.25999e-06	0.0488235	0.0100291	0.00129987	0.0595553	0.047038	chr15	napu_chr15_28214332_28214640_DEL_-308	1.44978e-05	chr15:28789765:A:AG	0.229743
INPP1	chr2:190371653:A:G	0.268293	1.88587e-07	0.0588936	0.0109135	0.00039996	0.01022	0.00807199	chr2	napu_chr2_190430799_190430799_INS_95	1.44234e-14	chr2:190215164:T:C	0.0494014
TTC12	chr11:113317227:A:G	0.12439	6.67757e-10	0.0964412	0.0148747	9.999e-05	0.000174852	0.000138101	chr11	napu_chr11_112747020_112747424_DEL_-404	7.64587e-10	chr11:113322075:C:T	0.495889
THNSL2	chr2:88147373:G:T	0.226829	1.71507e-29	-0.124678	0.00936234	9.999e-05	1.36464e-20	1.07782e-20	chr2	napu_chr2_88181113_88181113_INS_1084	1.49728e-39	chr2:88163636:C:G	0.0974823
LINC01115	chr2:869815:T:C	0.414634	9.99315e-21	0.098747	0.00945015	9.999e-05	5.45736e-13	4.31033e-13	chr2	napu_chr2_849040_849322_DEL_-282	8.10928e-15	chr2:873148:A:G	0.25
TMEM80	chr11:663174:T:C	0.478049	3.00428e-09	-0.0628526	0.0101276	9.999e-05	0.000802591	0.000633902	chr11	napu_chr11_677316_677770_DEL_-454	0.00868537	chr11:705630:C:T	0.174819
ENSG00000291018	chr17:45985237:A:G	0.34878	1.90564e-08	-0.132398	0.022617	9.999e-05	0.00192144	0.0015176	chr17	napu_chr17_45753353_45753478_DEL_-125	0.00190174	chr17:45449659:C:T	0.0137113
ENSG00000281468	chr19:27576251:A:C	0.148781	2.77967e-07	-0.0714944	0.013448	0.00029997	0.0133979	0.0105819	chr19	napu_chr19_27641538_27641860_DEL_-322	0.000286931	chr19:27295234:C:T	0.117195
LINC00205	chr21:45249997:T:C	0.278049	3.45713e-21	-0.0983105	0.00927128	9.999e-05	8.3383e-14	6.58575e-14	chr21	napu_chr21_45146050_45146129_DEL_-79	1.44054e-54	chr21:45292384:C:T	0.492977
ENSG00000273295	chr22:23924539:T:C	0.417073	1.08762e-50	-0.231377	0.0114112	9.999e-05	1.13707e-35	8.98079e-36	chr22	napu_chr22_23945091_23945392_DEL_-301	1.00189e-67	chr22:23924539:T:C	0.2
HLA-DRB5	chr6:32601786:C:T	0.409756	8.20527e-19	-0.0865633	0.00883294	9.999e-05	6.11573e-11	4.83033e-11	chr6	napu_chr6_32594178_32596831_DEL_-2653	3.16184e-08	chr6:32634619:C:T	0.381064
ENSG00000277103	chr9:97362505:T:C	0.485366	1.01298e-09	-0.0634597	0.00990407	9.999e-05	0.000216748	0.000171191	chr9	napu_chr9_97237447_97237447_INS_50	0.0347349	chr9:97234352:T:G	0.0347349
ENSG00000286776	chr2:115094540:A:G	0.407317	6.21081e-07	-0.0925452	0.017978	0.00149985	0.0441192	0.0348462	chr2	napu_chr2_115076289_115076289_INS_317	5.23433e-05	chr2:115094540:A:G	0.499657
KCNQ5-DT	chr6:72622312:C:G	0.263415	8.01684e-08	0.058423	0.0104886	9.999e-05	0.00608531	0.0048063	chr6	napu_chr6_72479208_72479208_INS_59	6.76099e-24	chr6:72622312:C:G	0.1152
ERCC1	chr19:45315269:G:A	0.207317	1.03313e-06	-0.0588021	0.0116697	0.00139986	0.0562539	0.0444304	chr19	napu_chr19_44800655_44801338_DEL_-683	0.002394	chr19:45317669:G:A	0.066042
OR2L3	chr1:247937246:G:C	0.417073	4.90553e-16	0.0858607	0.00972295	9.999e-05	2.15995e-09	1.70597e-09	chr1	napu_chr1_247937028_247937028_INS_279	2.03104e-15	chr1:247937246:G:C	0.998401
HLA-DRB6	chr6:32593774:G:A	0.42439	1.56497e-16	0.124503	0.0138231	9.999e-05	4.33893e-08	3.42697e-08	chr6	napu_chr6_32590861_32591169_DEL_-308	9.61747e-08	chr6:32593774:G:A	0.0883489
ENSG00000290459	chr16:70194022:C:T	0.385366	3.3249e-15	-0.11336	0.0132861	9.999e-05	1.76322e-07	1.39263e-07	chr16	napu_chr16_70519106_70519426_DEL_-320	1.35868e-10	chr16:70307466:G:A	0.0580485
KLRC1	chr12:10496056:T:C	0.160976	6.648e-08	0.138834	0.024758	0.00089991	0.0109612	0.00865736	chr12	napu_chr12_10550888_10551215_DEL_-327	0.00998502	chr12:10551262:G:A	0.0114764
ENSG00000261770	chr19:27764148:GGT:G	0.148781	1.44779e-15	0.106243	0.0122648	9.999e-05	6.46081e-09	5.10287e-09	chr19	napu_chr19_27303243_27303243_INS_170	4.94652e-20	chr19:27781475:T:G	0.0902793
TRGC2	chr7:38241216:G:A	0.426829	3.82071e-19	-0.101663	0.010255	9.999e-05	4.65125e-11	3.67365e-11	chr7	napu_chr7_38290520_38290571_DEL_-51	2.04355e-14	chr7:38241216:G:A	0.146503
ARL17A	chr17:46775246:A:C	0.253659	1.11019e-13	0.0830837	0.0104215	9.999e-05	1.18906e-07	9.39143e-08	chr17	napu_chr17_46238216_46238216_INS_173	4.09081e-14	chr17:46775246:A:C	0.999991
ENSG00000289428	chr19:44137900:C:A	0.346341	6.24849e-09	-0.0656831	0.0108244	9.999e-05	0.000882276	0.000696839	chr19	napu_chr19_44564080_44564080_INS_80	2.09e-08	chr19:44150074:T:C	0.13163
LSG1	chr3:194680473:G:A	0.134146	1.26271e-07	0.0766856	0.013998	0.00019998	0.0122625	0.00968513	chr3	napu_chr3_194644638_194645074_DEL_-436	6.87455e-09	chr3:194648850:C:A	0.325489
ENSG00000243696	chr3:52897955:T:G	0.207317	1.75204e-08	0.0671829	0.0114446	9.999e-05	0.00189767	0.00149882	chr3	napu_chr3_52675821_52676156_DEL_-335	1.65156e-06	chr3:52846527:G:A	0.0532185
CABYR	chr18:24160959:A:C	0.321951	6.55404e-09	-0.061461	0.0101438	9.999e-05	0.00117854	0.000930835	chr18	napu_chr18_24491358_24491358_INS_152	1.14298e-09	chr18:24146134:A:AT	0.147216
CDRT4	chr17:15540420:A:G	0.380488	1.62413e-09	-0.0661427	0.0104648	9.999e-05	0.000312205	0.000246586	chr17	napu_chr17_16145408_16145601_DEL_-193	2.7348e-10	chr17:15566668:T:C	0.108244
ENSG00000289688	chr13:23472041:A:T	0.0634146	1.62628e-07	-0.108468	0.0199876	0.00039996	0.0159866	0.0126266	chr13	napu_chr13_23483501_23483833_DEL_-332	0.00842671	chr13:24452942:T:A	0.141235
TNFSF18	chr1:173185165:G:T	0.331707	5.03212e-09	0.0623034	0.0101985	9.999e-05	0.00052842	0.000417357	chr1	napu_chr1_173688195_173688628_DEL_-433	2.61292e-10	chr1:173195648:T:C	0.159663
HCG24	chr6:33122512:A:T	0.37561	5.4337e-11	0.131881	0.0190274	0.00019998	0.000139496	0.000110176	chr6	napu_chr6_33125630_33125961_DEL_-331	2.75898e-06	chr6:33144799:C:T	0.0727921
ENSG00000272668	chr1:159856126:C:T	0.370732	3.18882e-33	0.110732	0.00762753	9.999e-05	1.80181e-23	1.4231e-23	chr1	napu_chr1_160077875_160077875_INS_318	2.53789e-76	chr1:159856126:C:T	0.999998
ENSG00000286922	chr12:127477830:A:G	0.4	7.24326e-08	-0.0724363	0.0129571	0.00069993	0.0177735	0.0140378	chr12	napu_chr12_127489674_127489674_INS_1165	4.7313e-05	chr12:127477492:CACG:C	0.0540548
OR2AK2	chr1:247965627:G:A	0.334146	1.91871e-11	0.0731784	0.0102896	9.999e-05	1.00591e-05	7.94488e-06	chr1	napu_chr1_247937028_247937028_INS_279	7.43168e-11	chr1:247959942:C:T	0.22932
LINC02223	chr5:17798543:C:T	0.307317	1.55861e-07	0.0580269	0.0106757	9.999e-05	0.0101325	0.00800288	chr5	napu_chr5_17900531_17900531_INS_50	1.56102e-06	chr5:17799698:G:A	0.0419135
VN1R1	chr19:57511135:T:C	0.451219	1.15866e-11	0.0645238	0.00896348	9.999e-05	8.33799e-06	6.58551e-06	chr19	napu_chr19_57593199_57593199_INS_151	2.26899e-12	chr19:57452344:GGTTT:G	0.0280555
ACOXL-AS1	chr2:111105861:T:C	0.480488	1.44269e-06	-0.051425	0.0103542	0.00189981	0.0458699	0.036229	chr2	napu_chr2_112113661_112113796_DEL_-135	5.81391e-05	chr2:111160983:T:C	0.512772
METTL27	chr7:73855607:C:T	0.229268	7.92058e-19	0.111262	0.0113471	9.999e-05	4.18412e-11	3.3047e-11	chr7	napu_chr7_73775866_73776218_DEL_-352	3.83843e-15	chr7:73859031:A:C	0.0742814
CYP4F29P	chr21:13940467:C:T	0.0731707	1.8741e-07	0.122534	0.0227012	0.00059994	0.0185665	0.0146642	chr21	napu_chr21_14088094_14088312_DEL_-218	1.84203e-05	chr21:13940467:C:T	0.885844
ENSG00000287677	chr8:141570340:T:G	0.0512195	8.24369e-07	0.117312	0.0230595	0.00119988	0.0489367	0.0386512	chr8	napu_chr8_141550398_141550398_INS_1700	7.36335e-05	chr8:141570340:T:G	0.973209
EFCAB13	chr17:47297429:A:G	0.429268	6.98774e-11	-0.0683881	0.00993001	9.999e-05	2.22597e-05	1.75812e-05	chr17	napu_chr17_46810514_46811099_DEL_-585	6.5568e-12	chr17:47297429:A:G	0.142937
PJA2	chr5:110320007:G:A	0.0707317	1.06691e-06	0.101084	0.0200884	0.0009999	0.0495705	0.0391518	chr5	napu_chr5_109783739_109783739_INS_303	0.00814235	chr5:109708366:T:C	0.0193993
KRT83	chr12:52318962:C:T	0.334146	3.58209e-10	-0.0973512	0.0147583	9.999e-05	0.000545741	0.000431037	chr12	napu_chr12_52409938_52409988_DEL_-50	4.30729e-10	chr12:52320354:T:C	0.0586435
NPSR1	chr7:34658622:A:C	0.360976	9.5144e-10	0.115305	0.0179632	9.999e-05	0.000601843	0.000475348	chr7	napu_chr7_35042368_35042368_INS_56	3.7846e-08	chr7:34658719:G:T	0.221702
SNX32	chr11:65889093:C:T	0.143902	7.29157e-09	0.0804161	0.0133168	9.999e-05	0.0008236	0.000650496	chr11	napu_chr11_65874636_65876048_DEL_-1412	4.55188e-12	chr11:65834089:G:C	0.75122
ENSG00000289810	chr5:71385390:C:T	0.292683	1.18884e-14	0.159306	0.0191221	9.999e-05	3.04102e-08	2.40185e-08	chr5	napu_chr5_71337097_71337097_INS_163	0.00123195	chr5:71385390:C:T	0.71666
VWDE	chr7:12396424:T:C	0.180488	2.75113e-11	-0.0831274	0.0117918	9.999e-05	2.78998e-05	2.20358e-05	chr7	napu_chr7_11974341_11974341_INS_352	2.02374e-11	chr7:12312272:G:C	0.218975
ENSG00000288538	chr11:78215246:G:A	0.165854	1.53664e-10	-0.0855352	0.012676	9.999e-05	4.64611e-05	3.66959e-05	chr11	napu_chr11_77583925_77583925_INS_322	3.82879e-14	chr11:78217139:C:CATTA	0.0819689
PEX6	chr6:42947283:G:A	0.458537	4.86804e-08	-0.0566875	0.00999825	0.00039996	0.00466088	0.00368125	chr6	napu_chr6_42523899_42523899_INS_119	2.0526e-10	chr6:42948182:T:C	0.0813017
ZNF285DP	chr20:30272993:T:C	0.258537	4.65018e-06	0.0598714	0.0127198	0.00149985	0.0540472	0.0426875	chr20	napu_chr20_31449397_31449715_DEL_-318	0.0010525	chr20:30293309:G:A	0.0275519
HLA-DQA1	chr6:32613029:G:A	0.434146	4.0442e-07	-0.0529444	0.0101074	0.00079992	0.0354471	0.0279968	chr6	napu_chr6_32587396_32587396_INS_2676	0.0572291	chr6:32636159:A:G	0.0204203
VN1R51P	chr9:97165556:C:T	0.409756	9.90867e-14	0.0711854	0.00890845	9.999e-05	9.21425e-08	7.2776e-08	chr9	napu_chr9_97237447_97237447_INS_50	0.0183503	chr9:97153681:G:A	0.035694
ZNF676	chr19:21912962:C:T	0.141463	1.25582e-07	0.0729177	0.0133075	0.00019998	0.00919592	0.00726312	chr19	napu_chr19_21973984_21974068_DEL_-84	1.79344e-05	chr19:22229422:T:C	0.0280245
ENSG00000285579	chr8:70774732:T:C	0.487805	3.11487e-08	-0.0870573	0.0151196	0.00069993	0.00780614	0.00616544	chr8	napu_chr8_70671320_70672408_DEL_-1088	0.0120264	chr8:70760131:A:G	0.00997953
SCRG1	chr4:173401904:C:T	0.458537	1.83693e-07	0.0543525	0.0100619	0.00039996	0.0111822	0.0088319	chr4	napu_chr4_173399465_173399465_INS_157	0.01913	chr4:173410670:G:A	0.1503
APIP	chr11:34944912:G:A	0.304878	6.52014e-12	0.0777827	0.0106601	9.999e-05	3.0353e-06	2.39734e-06	chr11	napu_chr11_34844274_34844336_DEL_-62	2.97984e-19	chr11:34916527:C:T	0.0898902
ENSG00000290574	chr6:29861474:A:C	0.304878	4.3981e-09	-0.113709	0.0185361	0.00029997	0.00271171	0.00214176	chr6	napu_chr6_30030704_30030704_INS_1061	0.00188129	chr6:29861474:A:C	0.200474
CYTH2	chr19:48449417:T:C	0.114634	4.21669e-07	-0.0822834	0.0157348	0.00039996	0.0265328	0.0209561	chr19	napu_chr19_49011772_49011897_DEL_-125	0.00409291	chr19:47714682:C:T	0.0325083
GTF2H2B	chr5:71380720:G:C	0.37561	1.77021e-16	0.132107	0.0146983	9.999e-05	7.67515e-11	6.06198e-11	chr5	napu_chr5_71337097_71337097_INS_163	0.00010501	chr5:71369779:C:T	0.190686
ENSG00000260581	chr5:151467051:A:G	0.353659	3.09019e-07	0.0537214	0.0101469	0.00029997	0.0169861	0.013416	chr5	napu_chr5_151410172_151413065_DEL_-2893	1.90401e-08	chr5:151469140:A:G	0.0537287
ENSG00000290854	chr1:1943487:C:G	0.229268	2.35062e-09	0.0755453	0.0120836	9.999e-05	0.000499604	0.000394597	chr1	napu_chr1_1693935_1694965_DEL_-1030	0.0271498	chr1:1943487:C:G	0.971432
PCDHA9	chr5:140861215:A:G	0.0902439	1.77505e-17	-0.141723	0.0151758	9.999e-05	1.87676e-10	1.4823e-10	chr5	napu_chr5_141691031_141691163_DEL_-132	7.27852e-26	chr5:140861215:A:G	0.166667
TMEM51-AS1	chr1:15167652:G:T	0.173171	5.82438e-07	-0.0652989	0.0126516	0.00089991	0.0382329	0.0301971	chr1	napu_chr1_14867953_14867953_INS_62	0.000144042	chr1:15148818:G:A	0.0868758
KYAT3	chr1:88903082:T:C	0.431707	7.21826e-16	-0.0770552	0.00878538	9.999e-05	2.58214e-09	2.03942e-09	chr1	napu_chr1_89010225_89012941_DEL_-2716	2.26648e-37	chr1:88961219:G:A	0.08404
GTF2IP14	chr7:65477373:C:A	0.331707	2.11947e-08	0.100338	0.0172011	0.00019998	0.00369404	0.00291763	chr7	napu_chr7_64953004_64953656_DEL_-652	0.00761415	chr7:65375306:A:G	0.0171317
OR7E157P	chr8:7149893:C:T	0.382927	3.58617e-09	-0.112511	0.0182266	0.00019998	0.0017179	0.00135683	chr8	napu_chr8_7194443_7202958_DEL_-8515	3.12985e-05	chr8:7149893:C:T	0.154654
ENSG00000270127	chr15:100553922:T:C	0.387805	7.15844e-29	-0.096215	0.00733519	9.999e-05	3.10541e-20	2.45272e-20	chr15	napu_chr15_100554294_100558106_DEL_-3812	7.09845e-31	chr15:100553922:T:C	0.997724
PCCB	chr3:136537884:GT:G	0.160976	1.17618e-06	0.070537	0.0140767	0.00069993	0.0340685	0.026908	chr3	napu_chr3_136302171_136307356_DEL_-5185	0.00424634	chr3:136071642:T:TTAA	0.0346343
CIB1	chr15:90233143:T:C	0.495122	1.07081e-06	-0.0489877	0.00973684	0.00089991	0.0534965	0.0422526	chr15	napu_chr15_90858866_90859186_DEL_-320	0.000581401	chr15:90233143:T:C	0.070767
ALDH3A2	chr17:19685212:T:C	0.434146	2.42117e-06	-0.04897	0.0100908	0.0009999	0.0461464	0.0364474	chr17	napu_chr17_19668597_19669007_DEL_-410	0.000260767	chr17:19696110:G:A	0.132893
CDH13-AS2	chr16:83762650:G:A	0.360976	1.82035e-09	-0.0639779	0.0101562	0.00019998	0.00105622	0.000834226	chr16	napu_chr16_84696593_84696663_DEL_-70	3.90559e-08	chr16:83762650:G:A	0.139507
VIPR2	chr7:159145406:C:T	0.421951	6.13072e-07	0.0493174	0.00957538	0.00069993	0.0256691	0.020274	chr7	napu_chr7_159152017_159152185_DEL_-168	0.0295692	chr7:159155032:G:T	0.202213
SNORA80D	chr7:5235969:C:T	0.0658537	2.39658e-07	-0.202021	0.0377818	0.00209979	0.0473728	0.037416	chr7	napu_chr7_6421233_6421340_DEL_-107	1.34447e-05	chr7:5235969:C:T	0.144434
LINC01597	chr20:30301436:G:T	0.487805	3.20772e-07	-0.0529863	0.0100228	9.999e-05	0.00628272	0.00496222	chr20	napu_chr20_31244562_31244562_INS_70	0.00169828	chr20:30301436:G:T	0.0296362
ENSG00000280078	chr14:76118891:T:C	0.163415	6.47482e-07	-0.0692265	0.0134712	0.00119988	0.0446055	0.0352303	chr14	napu_chr14_76649885_76649885_INS_318	5.41635e-07	chr14:76226328:C:T	0.07251
AKR1C1	chr10:4961164:C:T	0.243902	9.69528e-07	0.0561704	0.0111172	0.00219978	0.0579859	0.0457984	chr10	napu_chr10_4863651_4863651_INS_72	6.66402e-05	chr10:4950050:A:T	0.0738771
LINC01750	chr1:111990024:G:A	0.153659	2.38867e-07	0.0713523	0.0133425	0.00029997	0.0138804	0.010963	chr1	napu_chr1_111755128_111755128_INS_52	1.65377e-06	chr1:111990024:G:A	0.822955
ZNF300P1	chr5:150881874:A:T	0.0707317	1.53406e-12	0.127455	0.0169031	9.999e-05	1.79851e-06	1.4205e-06	chr5	napu_chr5_150798099_150802037_DEL_-3938	0.00301854	chr5:150945060:T:C	0.0930546
TMPRSS5	chr11:113720680:G:A	0.273171	7.94272e-07	0.0567352	0.0111348	0.00079992	0.0401461	0.0317082	chr11	napu_chr11_113627323_113627380_DEL_-57	2.6992e-07	chr11:113711782:T:C	0.111466
NHIP	chr22:49052447:G:A	0.436585	1.27441e-23	-0.0971756	0.00851645	9.999e-05	1.5379e-15	1.21466e-15	chr22	napu_chr22_49118908_49118968_DEL_-60	8.83548e-27	chr22:49052447:G:A	0.999998
FAM238A	chr10:26942010:A:G	0.5	1.49858e-08	-0.111727	0.0189352	9.999e-05	0.00374888	0.00296094	chr10	napu_chr10_26319290_26319398_DEL_-108	4.29685e-08	chr10:26942010:A:G	0.467207
SULT1C2	chr2:108287884:G:A	0.126829	6.15678e-10	0.0918641	0.0141365	9.999e-05	0.000110541	8.73075e-05	chr2	napu_chr2_107828329_107829009_DEL_-680	1.44751e-15	chr2:108287884:G:A	0.998406
CYP2D6	chr22:42240681:T:C	0.480488	7.36573e-09	-0.0655074	0.0108514	0.00019998	0.00205474	0.00162287	chr22	napu_chr22_42112705_42112705_INS_115	0.00630727	chr22:42156247:T:G	0.152821
ENSG00000257894	chr12:80080303:C:T	0.0951219	6.78721e-07	-0.0795541	0.0155112	0.00029997	0.0222152	0.017546	chr12	napu_chr12_78876716_78876716_INS_264	3.78091e-05	chr12:80080303:C:T	0.256372
VSX1	chr20:25076739:G:A	0.339024	6.41856e-07	-0.0522598	0.0101659	0.00059994	0.0221681	0.0175088	chr20	napu_chr20_25247993_25247993_INS_80	2.3111e-07	chr20:25069615:G:C	0.02986
ENSG00000257322	chr12:93315956:G:A	0.363415	3.34558e-09	-0.0906433	0.0146532	9.999e-05	0.00272547	0.00215263	chr12	napu_chr12_93501903_93501903_INS_245	1.18621e-06	chr12:93327178:A:C	0.1297
HLA-DRB1	chr6:32623913:C:T	0.356098	1.28192e-08	-0.0600265	0.0101214	9.999e-05	0.00277361	0.00219065	chr6	napu_chr6_32555792_32556232_DEL_-440	0.0135836	chr6:32479786:T:C	0.024066
TBC1D22A-DT	chr22:46762547:T:C	0.4	4.06717e-09	-0.0636898	0.0103574	9.999e-05	0.000813699	0.000642675	chr22	napu_chr22_46772076_46772076_INS_474	1.57136e-08	chr22:46762547:T:C	0.9307
SMC2	chr9:104181750:A:G	0.439024	1.07596e-07	0.0563686	0.0102288	0.00019998	0.00969129	0.00765437	chr9	napu_chr9_104020413_104020468_DEL_-55	1.83798e-16	chr9:104181750:A:G	0.159203
PEBP4	chr8:22927646:G:A	0.178049	5.08681e-07	-0.0698962	0.0134677	0.00079992	0.0346216	0.0273448	chr8	napu_chr8_22922453_22922453_INS_349	0.000339061	chr8:22922772:C:G	0.128971
PTGER3	chr1:70558554:G:A	0.307317	2.13926e-08	-0.0596334	0.0102262	9.999e-05	0.0020775	0.00164085	chr1	napu_chr1_70683115_70683364_DEL_-249	4.69225e-14	chr1:70562859:A:G	0.0956963
RCBTB1	chr13_49599222_49599222_INS_316	0.35122	9.63735e-07	-0.0537168	0.0106289	0.00089991	0.0429785	0.0339452	chr13	napu_chr13_49599222_49599222_INS_316	0.0536418	chr13:49601342:C:A	0.043114
CEP192	chr18:13035832:G:A	0.436585	2.38742e-08	0.0569906	0.00980901	9.999e-05	0.00270947	0.00213999	chr18	napu_chr18_13152465_13152465_INS_96	0.00619093	chr18:13021631:G:A	0.0835176
SNHG8	chr4:118279119:C:T	0.431707	3.99529e-11	0.0659566	0.0094429	9.999e-05	1.88086e-05	1.48554e-05	chr4	napu_chr4_117844099_117844099_INS_1738	1.35213e-17	chr4:118283696:G:A	0.121944
ENSG00000283108	chr19:9143795:A:G	0.295122	1.69265e-07	-0.0687812	0.0126936	0.0009999	0.0233706	0.0184585	chr19	napu_chr19_9970043_9970043_INS_325	0.000558325	chr19:9159374:G:A	0.0597178
ENSG00000276791	chr16:2778171:T:G	0.273171	1.74513e-10	-0.0702023	0.0104387	9.999e-05	6.83642e-05	5.39954e-05	chr16	napu_chr16_3213277_3213572_DEL_-295	9.55135e-14	chr16:2778171:T:G	0.170184
RPS26	chr12:56007301:G:A	0.409756	2.82843e-30	0.102267	0.0075368	9.999e-05	1.46403e-20	1.15632e-20	chr12	napu_chr12_56075632_56075632_INS_378	5.60612e-44	chr12:56042145:C:G	0.5
SNORA17B	chr9:136729249:C:T	0.148781	2.36389e-08	-0.0913689	0.0157208	9.999e-05	0.00508468	0.00401598	chr9	napu_chr9_136747636_136747694_DEL_-58	9.26165e-06	chr9:136730928:G:A	0.234104
PSPC1P1	chr13:19266547:A:G	0.385366	1.17756e-12	0.154734	0.0204017	9.999e-05	2.89498e-06	2.28651e-06	chr13	napu_chr13_19353372_19353691_DEL_-319	1.43986e-09	chr13:19317207:A:G	0.0727034
ATG10	chr5:82120486:A:G	0.231707	4.28239e-08	0.067689	0.0118854	9.999e-05	0.00466088	0.00368125	chr5	napu_chr5_81886660_81887002_DEL_-342	1.22629e-11	chr5:82266322:ATCCT:A	0.0376913
ENSG00000278971	chr18:70442237:C:T	0.170732	4.43724e-07	-0.0708245	0.0135713	0.00059994	0.0321948	0.0254281	chr18	napu_chr18_70429813_70429813_INS_320	0.00102126	chr18:70477271:T:C	0.0251233
JUNB	chr19:13159010:A:G	0.0536585	4.63001e-07	-0.111814	0.0214625	0.00049995	0.0240722	0.0190127	chr19	napu_chr19_13627627_13628435_DEL_-808	2.90222e-05	chr19:13159162:C:G	0.424115
LYSMD4	chr15:99733402:G:C	0.378049	1.10206e-14	0.0711192	0.00852443	9.999e-05	3.24053e-08	2.55944e-08	chr15	napu_chr15_99557679_99557729_DEL_-50	9.23862e-21	chr15:99733402:G:C	0.48756
RGPD8	chr2:112357046:C:T	0.156098	1.96063e-10	-0.0877406	0.013087	9.999e-05	6.39853e-05	5.05369e-05	chr2	napu_chr2_112138732_112139186_DEL_-454	4.20602e-13	chr2:112433433:A:C	0.0985735
ACTG1P4	chr1:103308225:G:A	0.131707	1.91555e-06	-0.146083	0.029785	0.0019998	0.0548776	0.0433434	chr1	napu_chr1_103323862_103323862_INS_329	0.00142628	chr1:103308225:G:A	0.652996
ENSG00000268081	chr19:21597505:T:C	0.329268	6.30018e-11	-0.0680959	0.00986155	9.999e-05	3.12213e-05	2.46592e-05	chr19	napu_chr19_21567928_21568911_DEL_-983	2.87941e-06	chr19:21598200:G:A	0.0578771
MIDEAS-AS1	chr14:73787509:G:A	0.158537	1.51064e-14	0.103309	0.0124576	9.999e-05	5.5816e-08	4.40845e-08	chr14	napu_chr14_73821518_73821691_DEL_-173	0.000979508	chr14:73787509:G:A	0.932951
CERS3	chr15:100564911:A:G	0.182927	5.01069e-11	-0.0971117	0.0139824	9.999e-05	0.000141626	0.000111859	chr15	napu_chr15_100554339_100554763_DEL_-424	8.82192e-08	chr15:100550291:G:A	0.0833623
MESTP1	chr6:128147243:T:C	0.0512195	1.42911e-07	-0.158974	0.0291528	0.00129987	0.0243573	0.0192379	chr6	napu_chr6_129286625_129286853_DEL_-228	8.80775e-06	chr6:128144211:T:C	0.0630875
ENSG00000291240	chr22:21003335:TGAC:T	0.482927	2.01187e-08	0.12121	0.0207431	9.999e-05	0.00255096	0.0020148	chr22	napu_chr22_21183508_21183508_INS_58	6.20172e-07	chr22:21004364:A:G	0.121497
MYOM2	chr8:2117641:A:T	0.397561	7.11199e-10	0.0610165	0.00942761	9.999e-05	0.00037975	0.000299934	chr8	napu_chr8_1832945_1832945_INS_919	7.75545e-08	chr8:2121725:GAC:G	0.203477
ENSG00000270157	chr7:141662893:A:T	0.251219	2.74107e-09	0.0664443	0.0106769	9.999e-05	0.000310479	0.000245222	chr7	napu_chr7_141791910_141792098_DEL_-188	2.62185e-16	chr7:141662893:A:T	1
ATP6AP1L	chr5:82274575:G:A	0.346341	4.10385e-09	0.0648396	0.0105472	9.999e-05	0.000682447	0.00053901	chr5	napu_chr5_81886660_81887002_DEL_-342	2.26287e-12	chr5:82297200:C:A	0.0592101
PLGLB2	chr2:86929445:A:G	0.485366	4.31838e-23	0.0938693	0.00835447	9.999e-05	2.83908e-15	2.24236e-15	chr2	napu_chr2_87180577_87180577_INS_495	1.28076e-23	chr2:86943831:C:T	0.592814
GNLY	chr2:85693126:T:G	0.34878	3.56833e-08	-0.0932362	0.0162682	0.00029997	0.00928742	0.00733539	chr2	napu_chr2_84892616_84892616_INS_118	1.07423e-10	chr2:85693126:T:G	0.106003
AK9	chr6:109332929:T:C	0.434146	1.96671e-06	-0.0509448	0.0103994	0.00139986	0.0549945	0.0434357	chr6	napu_chr6_108842575_108842575_INS_660	0.000183592	chr6:109822364:TA:T	0.0338074
PRPH2	chr6:42704669:T:C	0.263415	1.1071e-23	0.105243	0.00920726	9.999e-05	8.77258e-16	6.92875e-16	chr6	napu_chr6_42702568_42702568_INS_328	8.67331e-53	chr6:42704836:G:A	0.33333
GSTM3	chr1:109740350:G:T	0.434146	7.96089e-16	-0.0811695	0.00927056	9.999e-05	3.2854e-09	2.59488e-09	chr1	napu_chr1_109030609_109032558_DEL_-1949	4.23282e-30	chr1:109741163:C:T	0.499862
SDHAP1	chr3:195608394:A:G	0.451219	5.08659e-12	0.0661117	0.00900861	9.999e-05	4.41229e-06	3.48491e-06	chr3	napu_chr3_195613340_195613340_INS_135	0.0380267	chr3:195611256:A:G	0.0522262
PCDHB11	chr5:141157914:C:G	0.146341	1.88444e-08	0.0766429	0.0130877	9.999e-05	0.00230555	0.00182097	chr5	napu_chr5_142026303_142026303_INS_76	3.63224e-10	chr5:141157914:C:G	0.0499481
LINC02714	chr11:134739808:A:G	0.32439	1.42815e-19	-0.107705	0.0107073	9.999e-05	3.85824e-11	3.04731e-11	chr11	napu_chr11_134740153_134740236_DEL_-83	5.08307e-13	chr11:134739808:A:G	0.496622
FAM89A	chr1:231039252:A:G	0.321951	4.80105e-07	-0.0544529	0.0104675	0.00109989	0.0331891	0.0262134	chr1	napu_chr1_231045896_231045948_DEL_-52	1.21857e-06	chr1:231039252:A:G	0.335613
BMS1	chr10:42886260:C:T	0.24878	8.42727e-07	0.0579002	0.0113918	0.00149985	0.032159	0.0253998	chr10	napu_chr10_42778752_42779084_DEL_-332	0.000359679	chr10:42886260:C:T	0.34641
OR2L8	chr1:247956885:T:G	0.358537	5.40139e-13	0.0761824	0.00987648	9.999e-05	6.65138e-07	5.25339e-07	chr1	napu_chr1_247937028_247937028_INS_279	3.83394e-16	chr1:247956885:T:G	0.344159
RPL18	chr19:48449417:T:C	0.114634	7.83374e-07	-0.0804568	0.0157812	0.00089991	0.0433389	0.03423	chr19	napu_chr19_48043533_48043533_INS_1564	0.00244627	chr19:47988188:A:G	0.0496729
ENSG00000264058	chr17:41004965:C:A	0.109756	5.44265e-09	-0.140273	0.0230173	9.999e-05	0.00208724	0.00164854	chr17	napu_chr17_40376972_40377096_DEL_-124	1.13632e-05	chr17:41004965:C:A	0.959496
ZNF208	chr19:22022721:A:T	0.392683	4.48213e-12	-0.072255	0.00981707	9.999e-05	3.66311e-06	2.8932e-06	chr19	napu_chr19_22190647_22190647_INS_52	0.00402661	chr19:22241616:G:A	0.0436548
MIR3976HG	chr18:5724015:T:C	0.256098	5.82697e-14	-0.0872883	0.0108076	9.999e-05	5.28699e-08	4.17577e-08	chr18	napu_chr18_4813797_4814479_DEL_-682	5.1624e-15	chr18:5724015:T:C	0.999816
EEF1DP2	chr9:92829279:A:G	0.402439	3.57612e-10	-0.0648817	0.0098355	9.999e-05	0.000111286	8.78959e-05	chr9	napu_chr9_92872231_92872496_DEL_-265	0.0117506	chr9:92853867:C:T	0.204836
MYO3B-AS1	chr2:169728485:T:C	0.0878049	1.08017e-06	0.0895729	0.0178102	0.0009999	0.048926	0.0386427	chr2	napu_chr2_169749968_169749968_INS_378	0.000485514	chr2:171333255:C:T	0.0540479
GP6-AS1	chr19_54965640_54965640_INS_1382	0.441463	3.24707e-07	0.0528805	0.0100076	0.00119988	0.0337554	0.0266607	chr19	napu_chr19_54965640_54965640_INS_1382	0.235962	chr19:55009790:G:A	0.0780746
ACOT1	chr14:73507827:T:C	0.336585	3.79701e-16	-0.0820843	0.00925379	9.999e-05	2.93632e-09	2.31917e-09	chr14	napu_chr14_73332739_73332739_INS_1272	4.45766e-08	chr14:73505831:T:C	0.417506
C4A	chr6:32047051:G:A	0.117073	1.26907e-07	-0.0872946	0.0159375	0.00039996	0.0208677	0.0164817	chr6	napu_chr6_31021333_31021333_INS_82	3.04309e-05	chr6:31475005:G:A	0.043096
LINC00326	chr6:132959582:C:T	0.465854	6.26014e-16	-0.0741608	0.00843413	9.999e-05	2.93632e-09	2.31917e-09	chr6	napu_chr6_133050348_133050692_DEL_-344	6.83316e-15	chr6:132960001:A:C	0.154118
SNORD3B-2	chr17:19249862:G:C	0.202439	1.32647e-07	-0.101299	0.0185247	0.00069993	0.0133861	0.0105726	chr17	napu_chr17_18074921_18074921_INS_320	9.56065e-08	chr17:19350300:C:T	0.0425685
ENSG00000280107	chr6:29142728:T:G	0.492683	7.80184e-08	-0.0538758	0.00966281	9.999e-05	0.00532891	0.00420888	chr6	napu_chr6_28872379_28872379_INS_160	0.000768937	chr6:28701630:T:C	0.271781
ENSG00000289929	chr3:195857798:C:T	0.153659	4.75695e-13	-0.160888	0.0208014	9.999e-05	8.80276e-06	6.9526e-06	chr3	napu_chr3_195613340_195613340_INS_135	3.26186e-05	chr3:195857798:C:T	0.742394
CENPQ	chr6:49488832:G:A	0.443902	4.48204e-11	0.063881	0.00917205	9.999e-05	1.88086e-05	1.48554e-05	chr6	napu_chr6_49020046_49020116_DEL_-70	4.04426e-13	chr6:49492265:A:G	0.249745
PPM1F-AS1	chr22:21938623:C:A	0.482927	6.03356e-24	-0.099942	0.00867778	9.999e-05	3.74571e-16	2.95843e-16	chr22	napu_chr22_22266751_22266751_INS_76	4.82053e-35	chr22:21938623:C:A	0.175986
OR2M5	chr1:247937246:G:C	0.417073	5.10055e-07	0.102522	0.0197561	0.00129987	0.0463674	0.0366219	chr1	napu_chr1_247937028_247937028_INS_279	0.000243134	chr1:247936003:G:A	0.140385
ENSG00000262202	chr17:19287629:G:A	0.0756098	8.06343e-09	-0.191512	0.031815	0.00019998	0.00127403	0.00100625	chr17	napu_chr17_19668597_19669007_DEL_-410	7.86762e-06	chr17:19356194:C:T	0.121126
KANK3	chr19:8269128:T:C	0.0536585	3.86941e-07	0.112526	0.0214441	0.00059994	0.0266505	0.0210491	chr19	napu_chr19_8058501_8058578_DEL_-77	0.0185068	chr19:8263971:A:G	0.084045
FAM193B-DT	chr5:177553903:G:A	0.307317	2.45884e-07	0.0676851	0.012671	0.00129987	0.0266505	0.0210491	chr5	napu_chr5_177640202_177640202_INS_104	0.00228898	chr5:177553903:G:A	0.430454
HIGD1A	chr3:42710601:T:C	0.231707	1.07018e-06	-0.0590365	0.0117339	0.00089991	0.0372611	0.0294296	chr3	napu_chr3_41890847_41890927_DEL_-80	0.00056336	chr3:42710601:T:C	0.0883621
INTS4P1	chr7:65253686:G:A	0.334146	7.84375e-07	-0.0522291	0.010245	0.00029997	0.0254692	0.0201161	chr7	napu_chr7_65283239_65283614_DEL_-375	0.00966527	chr7:65253686:G:A	0.354791
BOLA2-SMG1P6	chr16:30313173:C:T	0.478049	1.24172e-12	-0.071606	0.00945225	9.999e-05	1.03507e-06	8.17521e-07	chr16	napu_chr16_30153302_30153437_DEL_-135	7.0641e-07	chr16:30171220:T:C	0.115356
ENSG00000224272	chr2:241810596:A:T	0.329268	1.54291e-20	0.144463	0.0139096	9.999e-05	1.34692e-11	1.06382e-11	chr2	napu_chr2_241819297_241819297_INS_625	1.58723e-07	chr2:241810596:A:T	0.97138
TBC1D3L	chr17:38287544:A:G	0.153659	8.4272e-09	-0.0803878	0.0133732	9.999e-05	0.00107689	0.000850551	chr17	napu_chr17_38313319_38313385_DEL_-66	0.0165533	chr17:38261195:A:G	0.0436588
ENSG00000224635	chr20:38414850:A:G	0.256098	3.65822e-19	0.0984846	0.00992786	9.999e-05	1.0385e-11	8.20225e-12	chr20	napu_chr20_38707679_38708037_DEL_-358	8.66755e-21	chr20:38415226:C:T	0.49998
ENSG00000290850	chr1:16679951:A:T	0.395122	3.23627e-07	0.0973942	0.0184294	0.00149985	0.0301321	0.0237989	chr1	napu_chr1_16730667_16730667_INS_97	0.00152088	chr1:16679951:A:T	0.856437
PARGP1	chr10:45811014:G:T	0.304878	3.99573e-16	-0.086882	0.00980337	9.999e-05	2.05934e-09	1.62651e-09	chr10	napu_chr10_45784242_45784308_DEL_-66	5.86171e-26	chr10:46021216:A:G	0.0742596
CHAD	chr17:50476555:C:G	0.468293	7.12779e-14	-0.0736662	0.00915782	9.999e-05	7.66692e-08	6.05548e-08	chr17	napu_chr17_51077005_51077117_DEL_-112	5.71132e-12	chr17:50476555:C:G	0.990697
LY6G5C	chr6:31661319:T:C	0.24878	3.36936e-14	-0.0835443	0.0102324	9.999e-05	6.53839e-07	5.16415e-07	chr6	napu_chr6_31456716_31456806_DEL_-90	1.92152e-13	chr6:31685343:G:A	0.0633414
ATP1B3	chr3:141312572:A:G	0.0878049	1.19699e-06	0.0840711	0.0167904	0.00129987	0.0432021	0.0341219	chr3	napu_chr3_142741181_142741181_INS_314	0.000724186	chr3:141312572:A:G	0.323685
COX14	chr12:50147950:T:A	0.353659	2.4924e-06	-0.0512892	0.0105827	0.00159984	0.0513791	0.0405802	chr12	napu_chr12_50823520_50823520_INS_193	0.000204503	chr12:49884778:T:C	0.157568
KANSL1	chr17:46770341:C:G	0.253659	1.25394e-09	0.06943	0.0109026	9.999e-05	0.000176519	0.000139418	chr17	napu_chr17_46009357_46009595_DEL_-238	5.65567e-06	chr17:45680084:C:A	0.690139
OR2L5	chr1:247965627:G:A	0.334146	5.63656e-14	0.0808438	0.010003	9.999e-05	6.2587e-08	4.94325e-08	chr1	napu_chr1_247937028_247937028_INS_279	9.92261e-14	chr1:247937246:G:C	0.543707
F2RL1	chr5:76819138:C:T	0.458537	2.8526e-07	0.0562818	0.0105973	0.00049995	0.019934	0.0157443	chr5	napu_chr5_76812491_76812542_DEL_-51	2.28953e-06	chr5:76819138:C:T	0.178441
DEFB134	chr8:12022523:G:A	0.353659	7.56627e-09	-0.0925403	0.0153424	9.999e-05	0.00424599	0.00335356	chr8	napu_chr8_12477756_12490732_DEL_-12976	1.24102e-07	chr8:12023465:C:T	0.0763722
PTPRD-AS1	chr9:8858350:G:A	0.15122	4.69358e-07	-0.072621	0.0139471	0.00069993	0.0434051	0.0342822	chr9	napu_chr9_8848769_8849002_DEL_-233	7.25153e-11	chr9:8868177:T:C	0.522165
ENSG00000275778	chr12:11143135:G:A	0.490244	8.58922e-13	-0.0708739	0.00928058	9.999e-05	7.50973e-07	5.93134e-07	chr12	napu_chr12_11135504_11135557_DEL_-53	0.00984305	chr12:11143135:G:A	0.0174369
LINC01441	chr20:55567713:C:G	0.163415	3.14115e-07	0.0723554	0.0136753	0.00049995	0.0189582	0.0149735	chr20	napu_chr20_55638896_55639029_DEL_-133	0.00742936	chr20:55568943:T:A	0.0362795
ENSG00000253853	chr8:2717583:G:A	0.246341	1.03549e-11	0.0789086	0.0109326	9.999e-05	1.47145e-05	1.16218e-05	chr8	napu_chr8_2244327_2244327_INS_323	2.54736e-12	chr8:2717583:G:A	0.999649
PGAM1P8	chr11:65198697:C:T	0.317073	1.75776e-06	-0.0554591	0.0112643	0.00159984	0.04874	0.0384958	chr11	napu_chr11_65182181_65182181_INS_56	0.0615276	chr11:65198697:C:T	0.0776291
ATE1OSP	chr10:121928637:A:T	0.319512	6.93642e-31	-0.118532	0.00861082	9.999e-05	2.51677e-21	1.98779e-21	chr10	napu_chr10_121911778_121911778_INS_164	9.06296e-44	chr10:121928637:A:T	1
EIF5-DT	chr14:103345983:G:T	0.331707	9.26084e-10	0.0636112	0.00990232	9.999e-05	0.000166902	0.000131822	chr14	napu_chr14_103297684_103297788_DEL_-104	1.46692e-07	chr14:103344844:A:G	0.138291
ENSG00000279602	chr17:43327053:G:T	0.173171	2.33466e-11	0.0897191	0.0126758	9.999e-05	9.56765e-06	7.55672e-06	chr17	napu_chr17_43360622_43362840_DEL_-2218	2.27451e-07	chr17:43201393:A:G	0.148837
ENSG00000288612	chr6:2996087:C:G	0.456098	5.59911e-07	0.0500775	0.00968681	0.00089991	0.0353041	0.0278839	chr6	napu_chr6_2972360_2972360_INS_309	1.05262e-07	chr6:3017346:G:T	0.0755361
CUTALP	chr9:120843433:CGAAGGCGTGAGTAATA:C	0.42439	4.47409e-29	0.102702	0.00779063	9.999e-05	3.10541e-20	2.45272e-20	chr9	napu_chr9_120372914_120372914_INS_78	1.36921e-79	chr9:120843433:CGAAGGCGTGAGTAATA:C	0.996586
PSPH	chr7:55734370:T:C	0.170732	6.58438e-08	0.0727957	0.012977	9.999e-05	0.00600393	0.00474203	chr7	napu_chr7_55854677_55854677_INS_577	5.27548e-17	chr7:55753863:T:C	0.0888729
ENSG00000228408	chr6:149215787:C:T	0.290244	9.7804e-09	0.0611602	0.010223	9.999e-05	0.00145264	0.00114732	chr6	napu_chr6_149034468_149034468_INS_64	9.27738e-11	chr6:149215787:C:T	0.27187
ENSG00000279619	chr19:35142332:G:A	0.370732	3.8162e-23	-0.0982502	0.00873062	9.999e-05	1.8241e-15	1.44071e-15	chr19	napu_chr19_35170176_35174894_DEL_-4718	9.72331e-31	chr19:35135469:G:A	0.314594
ZNRF3	chr22:29155912:C:T	0.27561	2.43273e-07	0.0552408	0.0103371	0.00019998	0.0145238	0.0114711	chr22	napu_chr22_28537293_28537293_INS_276	0.00102345	chr22:29173028:AGAG:A	0.115871
LINC02012	chr3:197509972:C:G	0.453659	7.26914e-07	0.0503603	0.00984712	0.00119988	0.0383678	0.0303037	chr3	napu_chr3_197510599_197510690_DEL_-91	0.000321587	chr3:197509972:C:G	0.987808
ENSG00000291175	chr17:45495530:T:G	0.258537	3.5931e-37	-0.12329	0.00780769	9.999e-05	9.12484e-26	7.20698e-26	chr17	napu_chr17_46099028_46099351_DEL_-323	8.58899e-07	chr17:46278268:C:G	0.984961
GRM5P1	chr11:50381179:C:T	0.446341	1.37773e-07	-0.054855	0.0100456	9.999e-05	0.00414707	0.00327544	chr11	napu_chr11_49428854_49428916_DEL_-62	0.00262764	chr11:50381179:C:T	0.0140862
SOHLH2	chr13:36251377:T:TTTA	0.470732	9.73865e-20	0.115351	0.0114033	9.999e-05	4.84571e-11	3.82724e-11	chr13	napu_chr13_36252532_36253070_DEL_-538	0.0099764	chr13:36245488:C:CAG	0.0123367
BRPF3-AS1	chr6:36182559:C:T	0.180488	2.33371e-08	0.0743233	0.0127825	9.999e-05	0.00235982	0.00186383	chr6	napu_chr6_36053991_36053991_INS_132	2.21022e-06	chr6:36182559:C:T	0.243255
LRRIQ3	chr1:74117349:T:C	0.451219	2.1993e-08	0.0645888	0.0110862	9.999e-05	0.0023991	0.00189486	chr1	napu_chr1_73939808_73939808_INS_90	6.78149e-09	chr1:74136549:T:C	0.0264637
ENSG00000279656	chr14:23022075:C:G	0.295122	3.42524e-36	-0.145724	0.00941722	9.999e-05	3.87638e-23	3.06164e-23	chr14	napu_chr14_22635529_22636071_DEL_-542	8.56936e-43	chr14:23028420:C:T	0.236781
MTHFD1	chr14:64680991:T:C	0.0682927	2.4899e-07	0.103881	0.0194566	0.00039996	0.0174588	0.0137893	chr14	napu_chr14_63420755_63421084_DEL_-329	0.00155235	chr14:64724336:A:G	0.0286661
LRRC37A	chr17:46724418:G:A	0.241463	8.46278e-31	0.122883	0.00894499	9.999e-05	8.89379e-21	7.02449e-21	chr17	napu_chr17_46009357_46009595_DEL_-238	7.39129e-11	chr17:46724418:G:A	0.425482
LRRC61	chr7:150338370:T:G	0.27561	4.45972e-10	0.0722931	0.0110256	9.999e-05	0.000109533	8.65117e-05	chr7	napu_chr7_150342493_150342493_INS_55	0.000438725	chr7:150324261:G:C	0.026573
PDCD6-DT	chr5:200753:G:A	0.253659	8.34596e-07	-0.0713783	0.0140378	0.00229977	0.0577757	0.0456324	chr5	napu_chr5_356318_356940_DEL_-622	2.91096e-06	chr5:202799:T:C	0.0547869
ENSG00000261478	chr15:89499242:G:C	0.37561	4.25335e-08	0.0585228	0.0102735	9.999e-05	0.00427291	0.00337483	chr15	napu_chr15_89508045_89508149_DEL_-104	1.55436e-06	chr15:89503223:C:T	0.064856
ITGA4	chr2:181475487:A:T	0.460976	4.64301e-07	-0.051814	0.0099467	0.00039996	0.0194853	0.0153899	chr2	napu_chr2_181562386_181562472_DEL_-86	0.00059453	chr2:181475487:A:T	0.188489
PDGFA-DT	chr7:523889:G:A	0.168293	8.60348e-22	0.118376	0.0109553	9.999e-05	3.44934e-14	2.72436e-14	chr7	napu_chr7_541266_541266_INS_71	1.94093e-25	chr7:523889:G:A	0.198054
RNASEH2B	chr13:50910309:C:T	0.395122	2.93605e-09	-0.0593495	0.00955652	9.999e-05	0.000480508	0.000379514	chr13	napu_chr13_50977798_50978127_DEL_-329	5.81385e-20	chr13:50910309:C:T	0.519479
OR2M4	chr1:247965627:G:A	0.334146	1.58333e-11	0.0734504	0.0102801	9.999e-05	7.24936e-06	5.72569e-06	chr1	napu_chr1_247937028_247937028_INS_279	6.82169e-14	chr1:247959942:C:T	0.287906
CHRM5	chr15:33984369:G:A	0.285366	1.86352e-18	0.0916486	0.00947006	9.999e-05	2.05185e-11	1.62059e-11	chr15	napu_chr15_34558804_34560837_DEL_-2033	2.16172e-19	chr15:33984369:G:A	0.0857041
ZSCAN31	chr6:28018052:T:A	0.097561	6.98113e-09	0.0957456	0.0158336	9.999e-05	0.00082939	0.000655069	chr6	napu_chr6_28222417_28222754_DEL_-337	0.000284895	chr6:28047333:CA:C	0.0312265
ENSG00000257735	chr12:48364596:C:T	0.304878	6.15207e-07	0.057486	0.011163	0.0009999	0.0327295	0.0258504	chr12	napu_chr12_48331683_48334597_DEL_-2914	0.00890406	chr12:48364596:C:T	0.0162653
TIMM13	chr19:2426830:G:C	0.497561	1.64151e-08	-0.054866	0.00932638	9.999e-05	0.0031877	0.00251771	chr19	napu_chr19_2383642_2383642_INS_308	9.32383e-09	chr19:2458912:A:G	0.259773
ENSG00000272079	chr16:3007621:C:G	0.4	8.91003e-12	-0.0690547	0.00953344	9.999e-05	6.39759e-06	5.05294e-06	chr16	napu_chr16_2702847_2702847_INS_53	4.41328e-15	chr16:3004010:C:G	0.134456
MSANTD2-AS1	chr11:124790288:A:C	0.407317	1.46026e-09	0.063867	0.0100734	9.999e-05	0.000290111	0.000229135	chr11	napu_chr11_125183189_125183479_DEL_-290	3.91049e-23	chr11:124809734:A:G	0.116863
GSDME	chr7:24756883:A:G	0.253659	3.17118e-08	0.0653905	0.0113636	0.00019998	0.00438763	0.00346544	chr7	napu_chr7_24774239_24774293_DEL_-54	5.7811e-06	chr7:24756883:A:G	0.834576
HLA-DQB1	chr6:32663671:A:G	0.402439	7.35359e-20	-0.0869693	0.00856258	9.999e-05	1.02032e-11	8.05869e-12	chr6	napu_chr6_32675681_32675681_INS_970	2.35951e-12	chr6:32663671:A:G	0.499098
C22orf46	chr22:41014911:T:A	0.170732	6.25561e-07	0.0686961	0.013349	0.00029997	0.0237891	0.0187891	chr22	napu_chr22_42559429_42566420_DEL_-6991	0.00202004	chr22:40732099:C:T	0.00990095
UBXN4	chr2:136244979:T:C	0.260976	3.29586e-06	-0.0563715	0.0117825	0.00159984	0.0624172	0.0492984	chr2	napu_chr2_135033467_135033467_INS_1862	0.000463974	chr2:136029081:T:A	0.014885
FNBP1P1	chr2:74122161:A:G	0.397561	6.67955e-12	0.0692176	0.00949162	9.999e-05	3.2509e-06	2.56762e-06	chr2	napu_chr2_74176275_74176275_INS_305	8.64147e-20	chr2:74122161:A:G	0.609821
KNSTRN	chr15:40436611:C:T	0.139024	5.80762e-19	0.125445	0.0127336	9.999e-05	1.37408e-11	1.08528e-11	chr15	napu_chr15_40422766_40422766_INS_182	7.26211e-52	chr15:40417230:G:A	0.245859
HAR1A	chr20:63103760:A:C	0.309756	7.09135e-09	-0.0686093	0.0113516	9.999e-05	0.00193006	0.0015244	chr20	napu_chr20_63535745_63535838_DEL_-93	5.28576e-14	chr20:63103760:A:C	0.298418
ENSG00000227745	chr2:132205946:A:G	0.0682927	5.05244e-07	-0.105456	0.0203138	0.00039996	0.024004	0.0189589	chr2	napu_chr2_132228701_132228701_INS_687	0.0134615	chr2:132232215:C:T	0.0288722
ENSG00000248469	chr5:176100022:C:A	0.0780488	1.41321e-12	-0.131734	0.017439	9.999e-05	1.03507e-06	8.17521e-07	chr5	napu_chr5_176061481_176061481_INS_127	0.167406	chr5:176100022:C:A	0.166499
MDH1B	chr2:206809821:A:G	0.236585	4.63404e-11	0.0767017	0.0110221	9.999e-05	2.09387e-05	1.65378e-05	chr2	napu_chr2_206374621_206374621_INS_254	3.73128e-22	chr2:206809821:A:G	0.999937
ENSG00000289209	chr15:28833079:C:A	0.153659	2.15881e-13	-0.10185	0.0129513	9.999e-05	1.09811e-07	8.67311e-08	chr15	napu_chr15_29608982_29610909_DEL_-1927	4.29463e-24	chr15:28834646:T:C	0.135388
GPX3	chr5:151045471:T:A	0.0829268	1.39173e-06	-0.0827933	0.0166439	0.00179982	0.0605461	0.0478205	chr5	napu_chr5_151849376_151849376_INS_65	5.70526e-06	chr5:151035916:C:G	0.158522
PIWIL4-AS1	chr11:94740251:C:T	0.0780488	2.399e-07	-0.0988095	0.01848	0.00029997	0.012542	0.00990594	chr11	napu_chr11_94425311_94425729_DEL_-418	4.26551e-05	chr11:94740251:C:T	0.982833
P2RX6P	chr22:21044898:G:C	0.0585366	4.17298e-08	0.276131	0.0484418	0.00029997	0.00447755	0.00353646	chr22	napu_chr22_21343492_21343553_DEL_-61	6.11524e-06	chr22:21044898:G:C	0.997265
FOXRED1	chr11:126190188:A:G	0.378049	1.8808e-07	-0.0548136	0.0101564	0.00039996	0.0149511	0.0118087	chr11	napu_chr11_126421477_126421477_INS_66	4.85591e-09	chr11:126215136:C:T	0.0767551
RPL23AP97	chr13:114321604:GTTGGGCTGTTCA:G	0.217073	2.54513e-08	-0.070788	0.01221	9.999e-05	0.00242932	0.00191873	chr13	napu_chr13_114231067_114231067_INS_170	1.49633e-07	chr13:114328229:C:T	0.253287
ZNF559	chr19:9324196:C:T	0.0707317	2.04284e-09	-0.117756	0.0187569	9.999e-05	0.000295144	0.00023311	chr19	napu_chr19_9970088_9970174_DEL_-86	2.55565e-13	chr19:9324196:C:T	0.999963
LPA	chr6:160939516:G:A	0.246341	6.34228e-07	0.0570563	0.0110935	0.00109989	0.0381869	0.0301608	chr6	napu_chr6_160857465_160857465_INS_225	0.000803091	chr6:160773510:C:T	0.0389151
ENSG00000267681	chr17:43127753:A:G	0.356098	5.45297e-10	-0.0771315	0.0118292	9.999e-05	0.000305091	0.000240967	chr17	napu_chr17_43349588_43349838_DEL_-250	0.000827788	chr17:43073764:A:T	0.0167041
ZNF132	chr19:58406051:A:G	0.478049	2.40738e-06	-0.0482211	0.00993383	0.00129987	0.0608274	0.0480427	chr19	napu_chr19_58410540_58410778_DEL_-238	0.0397072	chr19:58406051:A:G	0.0690975
ENSG00000283897	chr5:127255809:T:C	0.319512	1.48667e-06	-0.0521179	0.0105075	0.00079992	0.0499608	0.03946	chr5	napu_chr5_127122685_127123123_DEL_-438	0.000135934	chr5:127255809:T:C	0.195996
ENSG00000267506	chr17:77560979:G:T	0.226829	1.49283e-07	0.0661411	0.0121488	0.00049995	0.017589	0.0138921	chr17	napu_chr17_77560660_77561351_DEL_-691	0.0115423	chr17:77562937:C:T	0.153456
OR51B5	chr11:5897731:C:T	0.458537	1.48381e-08	0.0815379	0.0138143	0.00029997	0.00765867	0.00604897	chr11	napu_chr11_5863906_5863906_INS_318	1.31589e-05	chr11:5931364:A:T	0.0996865
RNASEH1-DT	chr2:3561474:G:A	0.32439	2.90203e-14	-0.0840063	0.0102589	9.999e-05	6.01336e-08	4.74947e-08	chr2	napu_chr2_3590450_3590450_INS_168	4.7327e-26	chr2:3561166:T:C	0.574818
ANKRD30BL	chr2:132205946:A:G	0.0682927	4.66829e-07	-0.105755	0.0203061	0.00059994	0.0221568	0.0174999	chr2	napu_chr2_132228701_132228701_INS_687	0.000480134	chr2:132260170:A:G	0.030097
ENSG00000260306	chr16:21805063:A:G	0.207317	1.72863e-07	-0.0673808	0.0124451	9.999e-05	0.00751668	0.00593682	chr16	napu_chr16_21418041_21418223_DEL_-182	2.25017e-11	chr16:21814410:A:G	0.196346
ZSCAN23	chr6:28450262:T:C	0.495122	3.87581e-09	-0.0589305	0.00956928	9.999e-05	0.000659051	0.000520532	chr6	napu_chr6_28222417_28222754_DEL_-337	0.000470775	chr6:28440481:A:G	0.201927
CABCOCO1	chr10:61748762:T:C	0.195122	2.44787e-07	0.0650748	0.0121802	0.00029997	0.0137899	0.0108915	chr10	napu_chr10_61458185_61458185_INS_73	4.57513e-06	chr10:61749353:A:G	0.0500947
ZNF124	chr1:247159958:C:A	0.317073	3.72102e-16	-0.0827787	0.0093288	9.999e-05	3.31289e-09	2.61659e-09	chr1	napu_chr1_247123539_247123539_INS_6205	2.74167e-09	chr1:247126127:A:T	0.115181
NKAIN1	chr1:31205779:C:A	0.239024	2.10854e-10	-0.0742709	0.0110994	9.999e-05	4.0755e-05	3.21891e-05	chr1	napu_chr1_31176868_31177044_DEL_-176	4.91378e-10	chr1:31206982:G:C	0.292179
ENSG00000287979	chr1:121087628:G:A	0.297561	9.53694e-07	-0.0554674	0.0109704	9.999e-05	0.0123088	0.00972175	chr1	napu_chr1_120459001_120459001_INS_322	0.000131133	chr1:121087628:G:A	0.0639097
ZNF879	chr5:179223405:T:C	0.102439	5.63868e-07	-0.0766545	0.0148321	0.00119988	0.0459787	0.0363148	chr5	napu_chr5_179411876_179411876_INS_978	0.00202138	chr5:179208461:G:A	0.0535257
ENSG00000290788	chr6:32419655:G:A	0.109756	1.08353e-08	-0.203208	0.0340783	0.00019998	0.0056858	0.00449076	chr6	napu_chr6_32708728_32709249_DEL_-521	1.54616e-05	chr6:32609856:G:C	0.0420267
ACOT2	chr14:73585185:T:G	0.287805	9.01269e-07	0.0540877	0.0106719	0.00059994	0.0383526	0.0302917	chr14	napu_chr14_73353584_73353584_INS_135	8.74825e-07	chr14:73588411:G:A	0.30126
PCDHA13	chr5:140937786:T:C	0.387805	6.62468e-11	0.0660939	0.00958385	9.999e-05	2.2124e-05	1.7474e-05	chr5	napu_chr5_140761815_140761907_DEL_-92	3.73074e-10	chr5:140967468:C:T	0.0193715
FAM86DP	chr3:75358667:T:C	0.0512195	6.83885e-09	-0.12386	0.0204696	9.999e-05	0.000706668	0.000558141	chr3	napu_chr3_76013586_76013826_DEL_-240	4.08465e-15	chr3:75362008:T:A	0.249961
LRRC37A2	chr17:46708970:T:A	0.268293	3.69121e-24	0.107532	0.00928043	9.999e-05	1.01087e-15	7.98407e-16	chr17	napu_chr17_45914205_45914205_INS_75	9.78881e-11	chr17:46753048:T:C	0.0624959
TRABD-AS1	chr22:50200073:T:C	0.0902439	2.19385e-15	0.133569	0.0155359	9.999e-05	7.61741e-09	6.01638e-09	chr22	napu_chr22_49568498_49568564_DEL_-66	5.98774e-13	chr22:50200073:T:C	0.766348
GATD1-DT	chr11:784340:C:G	0.458537	1.68214e-09	0.0602916	0.00954888	9.999e-05	0.000395675	0.000312512	chr11	napu_chr11_734830_734830_INS_158	2.55628e-11	chr11:803017:A:G	0.199562
STPG2	chr4:98115977:T:TATAAC	0.409756	3.01892e-11	-0.0690328	0.00981487	9.999e-05	1.42257e-05	1.12357e-05	chr4	napu_chr4_98045990_98045990_INS_55	0.00163942	chr4:97779913:A:C	0.0476427
CCDC122	chr13:43868102:T:C	0.409756	1.57704e-08	-0.0583605	0.00990732	9.999e-05	0.00160029	0.00126394	chr13	napu_chr13_43977633_43977633_INS_416	7.85249e-11	chr13:43877684:C:T	0.060613
THAP7-AS1	chr22:21012345:A:G	0.190244	1.0998e-07	-0.0680776	0.0123635	0.00019998	0.0077946	0.00615633	chr22	napu_chr22_21309367_21309367_INS_108	2.23415e-05	chr22:21012345:A:G	0.184332
ENSG00000267127	chr18:80048712:T:A	0.3	2.31694e-10	0.0651712	0.00976408	9.999e-05	8.05021e-05	6.35822e-05	chr18	napu_chr18_79830726_79831033_DEL_-307	1.41166e-10	chr18:80068160:T:C	0.0829439
ZNF582-DT	chr19:56399364:C:T	0.473171	6.48823e-09	-0.0580228	0.00957326	9.999e-05	0.00130465	0.00103044	chr19	napu_chr19_56445241_56445241_INS_167	0.000477816	chr19:56394206:CTT:C	0.175986
NOMO3	chr16:16202568:A:AC	0.219512	2.60231e-09	-0.075592	0.0121279	9.999e-05	0.000405872	0.000320566	chr16	napu_chr16_16524938_16525318_DEL_-380	5.49836e-09	chr16:16202568:A:AC	0.5
ENSG00000233820	chr9:96681230:T:C	0.114634	3.45486e-10	-0.0980062	0.0148429	9.999e-05	7.76398e-05	6.13215e-05	chr9	napu_chr9_96301414_96301414_INS_324	4.33584e-09	chr9:96681230:T:C	0.141572
POU5F1P6	chr3:128622053:T:C	0.334146	2.06016e-08	0.0898087	0.0153814	0.00029997	0.00451473	0.00356582	chr3	napu_chr3_128660185_128685152_DEL_-24967	4.27276e-06	chr3:128642574:T:C	0.0276035
ENSG00000287978	chr1:146377051:T:G	0.204878	6.45851e-17	-0.101005	0.011048	9.999e-05	2.08385e-10	1.64587e-10	chr1	napu_chr1_146968574_146974865_DEL_-6291	8.33103e-22	chr1:146381370:T:C	0.211931
FAM86JP	chr3:125916812:C:A	0.141463	2.79938e-23	0.124005	0.010976	9.999e-05	3.14187e-15	2.48151e-15	chr3	napu_chr3_125953468_125957533_DEL_-4065	1.50735e-22	chr3:125916839:A:G	0.243757
ENSG00000285847	chr1:184664583:G:C	0.382927	7.35446e-15	0.0816977	0.00971771	9.999e-05	1.22278e-08	9.65779e-09	chr1	napu_chr1_184799722_184800044_DEL_-322	9.07363e-11	chr1:184664583:G:C	0.71889
MIR4300HG	chr11:82720554:C:T	0.104878	9.79584e-15	0.127803	0.0152843	9.999e-05	2.31045e-08	1.82484e-08	chr11	napu_chr11_82684215_82684215_INS_54	2.55157e-14	chr11:82707867:C:T	0.0793759
ENSG00000205959	chr4:8526241:T:C	0.473171	7.96208e-08	-0.055047	0.0098801	9.999e-05	0.00937946	0.00740808	chr4	napu_chr4_8537694_8537764_DEL_-70	6.36974e-07	chr4:8434559:T:C	0.0751722
MINCR	chr8:143328774:A:C	0.47561	1.1299e-10	-0.0612485	0.00900406	9.999e-05	3.76408e-05	2.97294e-05	chr8	napu_chr8_143323568_143323721_DEL_-153	0.00877007	chr8:143328774:A:C	0.238572
NBR2	chr17:43028755:C:T	0.32439	1.8532e-11	-0.0710695	0.00998467	9.999e-05	1.0371e-05	8.19124e-06	chr17	napu_chr17_43349588_43349838_DEL_-250	3.83272e-08	chr17:43111549:T:C	0.0399368
MCF2L-AS1	chr13:112976829:T:C	0.239024	8.64361e-10	0.0719286	0.0111751	9.999e-05	0.000200738	0.000158547	chr13	napu_chr13_112962061_112962121_DEL_-60	0.0288246	chr13:112976829:T:C	0.0856536
C11orf54	chr11:93767849:C:T	0.34878	2.59503e-07	0.0568193	0.0106591	0.00019998	0.0123145	0.0097262	chr11	napu_chr11_93593246_93593337_DEL_-91	6.06438e-05	chr11:93767849:C:T	0.0256367
HCG4	chr6:29797939:T:A	0.346341	3.20381e-20	-0.113582	0.0110501	9.999e-05	8.16726e-11	6.45067e-11	chr6	napu_chr6_29847206_29847454_DEL_-248	1.13603e-13	chr6:29792575:CGCGGGCGCCGTGGATGGAGCA:C	0.0235758
ENSG00000278376	chr11:118851418:G:T	0.236585	2.62112e-07	0.065755	0.0123402	9.999e-05	0.0145778	0.0115139	chr11	napu_chr11_118875709_118875709_INS_86	2.21193e-05	chr11:118798469:G:T	0.0520273
LINC00852	chr3:10279181:A:G	0.343902	2.44435e-11	0.0717598	0.0101498	9.999e-05	1.47594e-05	1.16573e-05	chr3	napu_chr3_10241292_10241292_INS_146	3.24683e-13	chr3:10279181:A:G	0.588756
LINC02150	chr5:16427868:A:C	0.231707	3.07916e-12	0.100048	0.0134772	9.999e-05	9.59e-06	7.57437e-06	chr5	napu_chr5_17010257_17010315_DEL_-58	2.79892e-09	chr5:16427868:A:C	0.994628
ENSG00000217512	chr6:78341070:T:A	0.0658537	3.24135e-08	-0.112374	0.0195429	9.999e-05	0.00340643	0.00269046	chr6	napu_chr6_78811366_78820968_DEL_-9602	0.000197374	chr6:78341070:T:A	0.127701
PDCD6IP-DT	chr3:33799250:C:T	0.3	1.53076e-21	0.0975271	0.00909602	9.999e-05	2.42118e-13	1.91229e-13	chr3	napu_chr3_33259447_33259755_DEL_-308	1.60336e-43	chr3:33838575:T:TGGG	0.0176897
ENSG00000286388	chr5:1350224:C:T	0.429268	8.78626e-16	-0.0773271	0.0088472	9.999e-05	2.94897e-09	2.32915e-09	chr5	napu_chr5_1329453_1329453_INS_261	1.81174e-18	chr5:1345359:A:G	0.99841
SLC9A3-AS1	chr5:463783:A:G	0.370732	2.25829e-15	-0.0846948	0.0098563	9.999e-05	7.33964e-09	5.79699e-09	chr5	napu_chr5_468052_468235_DEL_-183	2.29652e-19	chr5:463783:A:G	0.299474
SNORD97	chr11:10859527:G:A	0.153659	9.7236e-08	0.0748424	0.0135308	0.00019998	0.0115291	0.00910589	chr11	napu_chr11_9864387_9864387_INS_332	1.12193e-05	chr11:10859527:G:A	0.092086
ZMIZ1-AS1	chr10:79048770:T:C	0.309756	1.83836e-08	0.0569616	0.00971889	9.999e-05	0.00248572	0.00196327	chr10	napu_chr10_78311678_78311841_DEL_-163	5.16963e-11	chr10:79048770:T:C	0.796007
ALDH8A1	chr6:134961518:T:C	0.397561	5.6746e-07	-0.0523207	0.0101263	0.00049995	0.0256151	0.0202313	chr6	napu_chr6_134907428_134907574_DEL_-146	9.65665e-09	chr6:135070327:G:A	0.0284533
ENSG00000290901	chr20:30301274:A:C	0.139024	1.31838e-09	0.0831216	0.0130715	9.999e-05	0.000156957	0.000123968	chr20	napu_chr20_31449397_31449715_DEL_-318	8.32667e-05	chr20:30301274:A:C	0.120379
KBTBD11-AS1	chr8:1972245:G:A	0.280488	2.40259e-07	0.0572183	0.010702	0.0009999	0.0330252	0.026084	chr8	napu_chr8_1920031_1920031_INS_659	0.000571218	chr8:1973423:G:A	0.744149
ZNF818P	chr19:53197554:T:C	0.27561	1.32605e-08	0.0631788	0.0106647	9.999e-05	0.00243376	0.00192223	chr19	napu_chr19_53194288_53194288_INS_203	2.08061e-14	chr19:53197554:T:C	0.995177
ENSG00000249109	chr5:177698059:G:A	0.492683	1.34773e-24	0.122289	0.0104251	9.999e-05	9.23286e-15	7.2923e-15	chr5	napu_chr5_177718132_177718207_DEL_-75	2.10713e-12	chr5:177698059:G:A	0.498859
YBEY	chr21:46229888:G:C	0.460976	2.77125e-08	0.0567313	0.00981364	9.999e-05	0.0035996	0.00284303	chr21	napu_chr21_46289933_46289933_INS_136	0.0075247	chr21:46229888:G:C	0.269674
RESP18	chr2:219320135:G:A	0.304878	9.36099e-15	-0.109595	0.0130956	9.999e-05	1.33514e-07	1.05452e-07	chr2	napu_chr2_219187601_219188191_DEL_-590	5.23849e-18	chr2:219327139:G:A	0.0298572
CLTCL1	chr22:19293895:C:T	0.0658537	3.98171e-08	0.111691	0.0195622	9.999e-05	0.00281537	0.00222364	chr22	napu_chr22_19168421_19168478_DEL_-57	1.26251e-06	chr22:19292035:C:T	0.147941
ENSG00000287104	chr4:7020613:G:C	0.439024	2.10488e-14	0.0808534	0.00981235	9.999e-05	3.81143e-08	3.01034e-08	chr4	napu_chr4_6056298_6056298_INS_80	1.56418e-18	chr4:7015456:A:T	0.660276
ENSG00000289119	chr16:48662617:A:G	0.339024	1.72263e-08	0.113723	0.019362	0.00039996	0.00435257	0.00343775	chr16	napu_chr16_48616972_48617403_INV_431	0.0060656	chr16:48534360:A:G	0.0153315
IL18R1	chr2:102300774:T:C	0.47561	1.9717e-12	0.0908889	0.0121212	9.999e-05	1.08423e-05	8.56348e-06	chr2	napu_chr2_102311952_102312035_DEL_-83	3.36518e-12	chr2:102337730:T:C	0.0192164
GUSBP9	chr5:71365029:T:C	0.136585	7.50241e-07	-0.0732366	0.0143391	0.00029997	0.0175244	0.0138411	chr5	napu_chr5_71337097_71337097_INS_163	5.01825e-05	chr5:71380720:G:C	0.0847249
SH3GL1P2	chr17:30574133:G:C	0.397561	2.88177e-12	-0.154295	0.0207535	9.999e-05	2.47694e-06	1.95633e-06	chr17	napu_chr17_30661442_30662011_DEL_-569	0.000276674	chr17:30574133:G:C	0.704057
ENSG00000289367	chr1:247965627:G:A	0.334146	5.07456e-10	0.0738289	0.0113001	0.00019998	0.000254823	0.000201264	chr1	napu_chr1_247937028_247937028_INS_279	1.42878e-06	chr1:247959942:C:T	0.199546
NBPF10	chr1:146051718:A:G	0.143902	1.72776e-11	0.0999156	0.0140136	9.999e-05	3.89569e-06	3.07689e-06	chr1	napu_chr1_145377858_145379433_DEL_-1575	1.64396e-17	chr1:146039555:C:T	0.232562
ENSG00000239572	chr3:87793052:C:T	0.273171	7.60837e-07	-0.0554696	0.0108668	0.00049995	0.0290421	0.022938	chr3	napu_chr3_87471318_87471318_INS_281	8.06136e-08	chr3:87796807:G:A	0.111172
ENSG00000260953	chr16:29263131:G:A	0.363415	1.74737e-09	-0.0879053	0.0139378	0.00029997	0.000577282	0.000455949	chr16	napu_chr16_29269764_29270510_DEL_-746	0.00450194	chr16:29263131:G:A	0.0924085
ENSG00000272865	chr1:242147130:T:G	0.429268	2.03782e-25	0.155958	0.0129986	9.999e-05	3.19458e-15	2.52314e-15	chr1	napu_chr1_242144150_242144225_DEL_-75	1.21725e-27	chr1:242147130:T:G	0.142766
OXCT2P1	chr1:39536141:C:T	0.134146	6.3743e-13	-0.111567	0.0145153	9.999e-05	2.18493e-06	1.7257e-06	chr1	napu_chr1_40059014_40059014_INS_310	5.4409e-16	chr1:39536141:C:T	0.786089
NARS2	chr11:78575417:C:G	0.192683	5.38769e-10	-0.0784662	0.0120299	9.999e-05	0.000133204	0.000105207	chr11	napu_chr11_77692221_77692543_DEL_-322	2.55934e-18	chr11:78567746:T:C	0.0506133
FCGBP	chr19_40120743_40120819_DEL_-76	0.0560976	1.1797e-06	0.101677	0.0202937	0.00109989	0.0525038	0.0414685	chr19	napu_chr19_40120743_40120819_DEL_-76	0.0125444	chr19:40111824:A:T	0.0585469
ENSG00000290556	chr5_70017992_70017992_INS_322	0.239024	8.13608e-08	-0.0662869	0.0119068	9.999e-05	0.00339677	0.00268284	chr5	napu_chr5_70017992_70017992_INS_322	0.984018	chr5:69530214:C:A	0.00170651
STAG3L5P	chr7:100429157:G:C	0.187805	1.44439e-08	0.0724698	0.0122672	9.999e-05	0.00127431	0.00100648	chr7	napu_chr7_100297184_100297597_DEL_-413	0.026956	chr7:100315523:G:T	0.103085

## Sheet: S6_HBCC_SV_SNV_eQTL
phenotype_id	variant_id	af	pval_nominal	slope	slope_se	pval_perm	bh_fdr	qval	Chromosome	TOP SV ID	TOP SV Causal Post Probablity	TOP SNV ID	TOP SNV Causal Post Probablity
C1orf159	chr1:1091327:C:A	0.453947	3.82928e-07	0.0526364	0.00931578	0.0009999	0.0432591	0.0300701	chr1	napu_chr1_1108276_1108366_DEL_-90	0.015929	chr1:1091327:C:A	0.803643
ANKRD65	chr1:1420203:C:A	0.460526	1.16785e-12	-0.124875	0.0142085	9.999e-05	3.95304e-06	2.74782e-06	chr1	napu_chr1_2335828_2335828_INS_3384	3.8004e-12	chr1:1420203:C:A	1
MMP23B	chr1:1707555:C:T	0.273333	2.88223e-07	-0.107793	0.0188352	0.00089991	0.038228	0.0265729	chr1	napu_chr1_1651421_1651474_DEL_-53	3.95981e-05	chr1:1707555:C:T	0.835722
ENSG00000268575	chr1:1737504:A:C	0.14	8.38791e-08	0.120192	0.0199117	0.00029997	0.0166357	0.0115637	chr1	napu_chr1_1350089_1350089_INS_513	0.000331463	chr1:1737504:A:C	0.97266
GPR153	chr1:6330296:C:T	0.138158	5.30723e-07	0.101089	0.0181608	0.00189981	0.0552955	0.0384368	chr1	napu_chr1_6305678_6305754_DEL_-76	1.47707e-05	chr1:6330296:C:T	0.279106
DDI2	chr1:14985098:T:G	0.434211	5.31954e-07	0.0345969	0.00621606	0.00189981	0.0555351	0.0386034	chr1	napu_chr1_15036278_15036278_INS_114	7.72632e-05	chr1:14985098:T:G	0.976485
NBPF1	chr1:16615572:T:C	0.166667	2.44719e-07	-0.113719	0.0197267	0.00049995	0.0290357	0.0201832	chr1	napu_chr1_16595583_16595583_INS_58	0.00128085	chr1:16615572:T:C	0.909604
ENSG00000228549	chr1:16679232:C:G	0.118421	1.37791e-10	0.181605	0.0238308	9.999e-05	0.000140506	9.76683e-05	chr1	napu_chr1_16103207_16108691_DEL_-5484	4.56243e-10	chr1:16679232:C:G	0.140325
SDHB	chr1:17329153:C:T	0.0921053	3.42401e-07	0.0784286	0.0138105	0.00069993	0.036118	0.0251062	chr1	napu_chr1_16730667_16730667_INS_97	9.79534e-06	chr1:17329153:C:T	0.908341
PADI4	chr1:17347907:C:T	0.5	2.9003e-09	0.105181	0.0153024	9.999e-05	0.00131419	0.000913513	chr1	napu_chr1_17349677_17351170_DEL_-1493	0.000196175	chr1:17347907:C:T	0.385597
NBL1	chr1:19635670:TA:T	0.28	7.83925e-09	0.0700391	0.0105672	9.999e-05	0.0029802	0.00207159	chr1	napu_chr1_19642973_19643117_DEL_-144	1.59396e-05	chr1:19635670:TA:T	0.194986
LINC00339	chr1:22025458:A:G	0.189189	6.70632e-12	0.158072	0.0189086	9.999e-05	2.00351e-05	1.39267e-05	chr1	napu_chr1_22431245_22431245_INS_250	1.52964e-12	chr1:22025458:A:G	0.510204
ENSG00000261349	chr1:25266499:T:G	0.340278	1.82791e-12	-0.219872	0.0253349	9.999e-05	8.14721e-05	5.66326e-05	chr1	napu_chr1_25331734_25331907_DEL_-173	1.87233e-11	chr1:25266499:T:G	0.264109
SDHDP6	chr1:25267443:A:G	0.236486	1.50427e-10	-0.242996	0.0319767	9.999e-05	0.000681266	0.000473559	chr1	napu_chr1_25331734_25331907_DEL_-173	0.000324894	chr1:25267443:A:G	0.99873
RHCE	chr1:24901701:G:A	0.111842	5.05266e-07	0.114503	0.020524	0.00119988	0.050591	0.0351666	chr1	napu_chr1_25378154_25378335_DEL_-181	9.98481e-05	chr1:24901701:G:A	0.835826
ZNF593	chr1:26170849:A:C	0.197368	3.8954e-12	0.128589	0.0151407	9.999e-05	8.95137e-06	6.22224e-06	chr1	napu_chr1_26163321_26163647_DEL_-326	3.27257e-11	chr1:26170849:A:C	0.575039
CNKSR1	chr1:26200769:A:G	0.342105	3.0695e-08	-0.0790837	0.0125759	9.999e-05	0.00594863	0.00413499	chr1	napu_chr1_26239551_26239614_DEL_-63	2.53904e-07	chr1:26200769:A:G	0.318864
RN7SL371P	chr1:31431065:A:C	0.118421	3.44293e-07	-0.115052	0.0202645	0.00089991	0.0419646	0.0291703	chr1	napu_chr1_30972274_30972364_DEL_-90	3.10243e-05	chr1:31431065:A:C	0.779701
NKAIN1	chr1:31203326:A:AT	0.171053	1.94667e-08	0.132125	0.0206376	0.00019998	0.00537087	0.00373338	chr1	napu_chr1_31176702_31176830_DEL_-128	1.024e-07	chr1:31205779:C:A	0.124912
COL16A1	chr1:31696341:T:C	0.407895	2.27481e-07	-0.0740122	0.0127974	0.00029997	0.0278688	0.0193721	chr1	napu_chr1_31545530_31545594_DEL_-64	8.86396e-06	chr1:31696341:T:C	0.578484
CSF3R	chr1:36182989:A:T	0.0533333	5.63147e-08	-0.163126	0.0265828	0.00019998	0.00853543	0.00593312	chr1	napu_chr1_36283616_36283668_DEL_-52	1.49838e-06	chr1:36182989:A:T	0.522009
ENSG00000284719	chr1:39789858:C:A	0.233333	8.32814e-07	-0.104893	0.0192469	0.00179982	0.0501635	0.0348695	chr1	napu_chr1_39784524_39784645_DEL_-121	0.000236926	chr1:39789858:C:A	0.337379
EXO5	chr1:40523948:C:T	0.493333	1.03552e-12	0.110707	0.0125542	9.999e-05	1.94348e-06	1.35095e-06	chr1	napu_chr1_40558580_40558699_DEL_-119	8.88291e-10	chr1:40523948:C:T	0.789036
HYI	chr1:43451740:C:T	0.113333	2.1706e-08	0.178473	0.0279957	0.00019998	0.00409491	0.00284644	chr1	napu_chr1_43887820_43887820_INS_322	4.82022e-08	chr1:43451740:C:T	0.170369
CCDC163	chr1:45480081:CAA:C	0.151316	8.06699e-08	0.120765	0.0199741	9.999e-05	0.00889726	0.00618463	chr1	napu_chr1_45900435_45900764_DEL_-329	4.74054e-05	chr1:45480081:CAA:C	0.0300484
YIPF1	chr1:53900289:A:G	0.286667	1.23787e-08	-0.059518	0.00913593	9.999e-05	0.0036709	0.0025517	chr1	napu_chr1_53713134_53713134_INS_468	1.41024e-08	chr1:53900289:A:G	0.093499
TTC4	chr1:54722516:G:A	0.2	1.19298e-07	0.0704621	0.0118478	0.00059994	0.0210344	0.0146213	chr1	napu_chr1_54719301_54719301_INS_186	0.0335452	chr1:54722516:G:A	0.048657
OMA1	chr1:58545901:C:A	0.373333	4.28375e-10	0.104766	0.0142673	9.999e-05	0.000364691	0.000253503	chr1	napu_chr1_58593944_58594269_DEL_-325	1.09894e-10	chr1:58545901:C:A	0.0533403
ITGB3BP	chr1:63435757:T:A	0.144737	1.5659e-14	0.168917	0.0171342	9.999e-05	2.1763e-07	1.51278e-07	chr1	napu_chr1_63473799_63473969_DEL_-170	1.10059e-17	chr1:63438623:T:C	0.0586756
HHLA3	chr1:70303098:T:C	0.0743243	3.87855e-10	0.188802	0.0256265	9.999e-05	0.000377144	0.000262159	chr1	napu_chr1_70646623_70646623_INS_575	1.67436e-10	chr1:70303098:T:C	0.2448
PTGER3	chr1:70530094:T:C	0.309211	1.66326e-09	0.0975417	0.013914	9.999e-05	0.000842894	0.000585909	chr1	napu_chr1_70683115_70683364_DEL_-249	4.23904e-08	chr1:70531015:G:A	0.375965
ENSG00000286863	chr1:72371807:C:T	0.486842	4.24348e-08	-0.0557507	0.00898118	9.999e-05	0.00594863	0.00413499	chr1	napu_chr1_72252171_72252171_INS_61	4.29637e-07	chr1:72371807:C:T	0.209869
FPGT-TNNI3K	chr1:74127563:T:C	0.381579	2.01417e-13	-0.107612	0.0116686	9.999e-05	1.25428e-06	8.71871e-07	chr1	napu_chr1_73846748_73846999_DEL_-251	3.65264e-15	chr1:74127563:T:C	0.516381
FPGT	chr1:74107517:C:A	0.414474	1.82542e-13	0.115824	0.012526	9.999e-05	7.99219e-07	5.5555e-07	chr1	napu_chr1_74725192_74725261_DEL_-69	1.6834e-15	chr1:74107517:C:A	0.593018
ENSG00000272864	chr1:74705079:ATAAACTT:A	0.0460526	3.12439e-07	-0.196942	0.034537	0.00059994	0.0258459	0.0179659	chr1	napu_chr1_74671135_74671235_DEL_-100	3.64588e-06	chr1:74705425:A:T	0.26025
CRYZ	chr1:74713445:G:A	0.282895	1.03177e-06	0.0753172	0.0139626	0.00149985	0.0596233	0.0414451	chr1	napu_chr1_74725192_74725261_DEL_-69	1.97275e-05	chr1:74713445:G:A	0.313792
MSH4	chr1:75799103:T:C	0.269737	3.73029e-09	-0.097904	0.0143734	9.999e-05	0.00145262	0.00100974	chr1	napu_chr1_75867363_75867431_DEL_-68	1.75961e-07	chr1:75799103:T:C	0.415044
ENSG00000233290	chr1:82484520:CA:C	0.0733333	7.24355e-07	0.139204	0.0253743	0.00149985	0.0560714	0.0389761	chr1	napu_chr1_82497608_82497932_DEL_-324	7.6748e-05	chr1:82484520:CA:C	0.253819
ENSG00000289881	chr1:84594512:G:A	0.453947	3.98368e-09	0.108623	0.0159852	9.999e-05	0.00168357	0.00117028	chr1	napu_chr1_84447580_84447580_INS_326	6.85825e-08	chr1:84594512:G:A	0.786148
SELENOF	chr1:86869785:C:T	0.321918	2.03356e-09	0.0561094	0.00806064	9.999e-05	0.000764731	0.000531577	chr1	napu_chr1_86842281_86842447_DEL_-166	0.00153561	chr1:86869785:C:T	0.328691
KYAT3	chr1:88952720:C:T	0.328947	6.67445e-11	-0.0940597	0.0120623	9.999e-05	4.79003e-05	3.32962e-05	chr1	napu_chr1_88407864_88407915_DEL_-51	8.21385e-11	chr1:88970498:T:C	0.114569
HFM1	chr1:91404573:G:A	0.111842	2.38641e-07	0.109342	0.0189462	0.00059994	0.021818	0.015166	chr1	napu_chr1_90817994_90817994_INS_224	1.8227e-06	chr1:91404573:G:A	0.204184
CDC7	chr1:91555907:C:T	0.151316	5.09652e-07	-0.0781937	0.0140213	0.00029997	0.0362714	0.0252128	chr1	napu_chr1_90950282_90950282_INS_140	1.54198e-05	chr1:91555907:C:T	0.799528
AMY2B	chr1:103565559:A:G	0.186667	9.63488e-15	0.10652	0.010673	9.999e-05	1.22331e-07	8.50345e-08	chr1	napu_chr1_103345472_103345524_DEL_-52	3.82692e-17	chr1:103565559:A:G	0.675717
SLC25A24	chr1:108194680:C:G	0.355263	8.10159e-19	-0.106485	0.00857469	9.999e-05	2.30191e-10	1.60009e-10	chr1	napu_chr1_108374941_108374941_INS_369	4.99907e-27	chr1:108196592:T:C	0.0555542
CLCC1	chr1:108438275:C:T	0.0202703	8.67618e-08	0.159613	0.0264798	0.00039996	0.0143769	0.00999364	chr1	napu_chr1_108771443_108771580_DEL_-137	5.48137e-06	chr1:108438275:C:T	0.99779
ENSG00000237349	chr1:109829872:C:T	0.0833333	2.54994e-08	-0.26294	0.041507	0.00189981	0.0275314	0.0191375	chr1	napu_chr1_109053483_109053570_DEL_-87	2.57064e-07	chr1:109829872:C:T	0.79874
GSTM1	chr1:109683552:C:T	0.465753	4.9488e-09	-0.139406	0.0206782	0.00059994	0.00935201	0.00650073	chr1	napu_chr1_109725077_109725077_INS_61	5.69022e-08	chr1:109683552:C:T	0.992445
GSTM3	chr1:109740350:G:T	0.217105	1.18888e-08	-0.099873	0.0153068	9.999e-05	0.00312831	0.00217454	chr1	napu_chr1_109725063_109725063_INS_123	7.09027e-05	chr1:109740350:G:T	0.641493
ENSG00000261654	chr1:111255479:G:A	0.0657895	1.00112e-06	0.101233	0.0187396	0.00249975	0.0691609	0.0480749	chr1	napu_chr1_110569598_110569687_DEL_-89	1.0156e-05	chr1:111255479:G:A	0.825929
LINC01750	chr1:111996439:A:G	0.213333	2.2379e-11	0.153084	0.0189815	9.999e-05	2.99239e-05	2.08006e-05	chr1	napu_chr1_112293722_112293722_INS_125	2.26242e-11	chr1:111996439:A:G	0.825433
ENSG00000274642	chr1:120370250:T:C	0.539474	1.00801e-07	-0.094937	0.0158496	0.00019998	0.0154796	0.0107601	chr1	napu_chr1_120398315_120398397_DEL_-82	1.10909e-05	chr1:120370250:T:C	0.793563
NBPF26	chr1:120468163:C:T	0.340278	2.25411e-09	0.108331	0.0156197	9.999e-05	0.00103663	0.000720577	chr1	napu_chr1_120320853_120321176_DEL_-323	2.26216e-06	chr1:120468163:C:T	0.0946661
ENSG00000289318	chr1:143974222:G:C	0.479167	2.54805e-07	-0.0899156	0.0156254	0.00029997	0.0179609	0.0124849	chr1			chr1:143974222:G:C	0.394085
SRGAP2D	chr1:144056308:G:C	0.458904	1.77505e-08	-0.105626	0.0164396	9.999e-05	0.00327148	0.00227406	chr1			chr1:144056308:G:C	0.461669
DRD5P2	chr1:144422012:T:C	0.171053	5.73683e-09	-0.120375	0.0179525	9.999e-05	0.0017854	0.00124106	chr1	napu_chr1_145160905_145160973_DEL_-68	1.32233e-07	chr1:144430932:C:G	0.0935327
ENSG00000287374	chr1:145457885:T:C	0.177632	7.06789e-07	0.0689744	0.0125582	0.00089991	0.037275	0.0259105	chr1	napu_chr1_145410872_145410926_DEL_-54	0.000404068	chr1:145457885:T:C	0.03632
PDE4DIPP5	chr1:145496529:A:G	0.168919	3.6226e-10	0.119861	0.0162322	9.999e-05	0.000215606	0.000149871	chr1	napu_chr1_145447469_145447646_DEL_-177	0.00958934	chr1:145496529:A:G	0.260774
ENSG00000287978	chr1:146387308:C:A	0.304054	8.06946e-13	-0.125632	0.0141482	9.999e-05	3.9908e-06	2.77407e-06	chr1	napu_chr1_146436726_146436726_INS_319	2.27678e-13	chr1:146387308:C:A	0.155618
ENSG00000290557	chr1:146776353:G:A	0.0921053	2.0699e-07	-0.121334	0.020893	0.00089991	0.0278543	0.019362	chr1	napu_chr1_146771450_146771450_INS_2094	0.00310997	chr1:146776353:G:A	0.931521
ENSG00000272824	chr1:148388732:C:A	0.0855263	6.04198e-11	0.196547	0.025127	9.999e-05	8.00654e-05	5.56548e-05	chr1	napu_chr1_148360411_148360463_DEL_-52	1.41319e-08	chr1:148388732:C:A	0.454816
RNVU1-1	chr1:148388732:C:A	0.0855263	4.74126e-09	0.182608	0.0270438	9.999e-05	0.00168245	0.00116949	chr1	napu_chr1_147949125_147949412_DEL_-287	1.07576e-05	chr1:148388732:C:A	0.0932279
ENSG00000289614	chr1:149106269:T:G	0.453947	1.09411e-06	0.0898501	0.016704	0.00209979	0.0678665	0.0471751	chr1	napu_chr1_149087159_149087159_INS_354	4.62583e-05	chr1:149106269:T:G	0.426915
ENSG00000215861	chr1:149146623:G:A	0.369863	1.4975e-07	0.107216	0.0182041	0.00059994	0.0165396	0.011497	chr1	napu_chr1_149920128_149920128_INS_341	1.01267e-06	chr1:149146623:G:A	0.181458
FCGR1A	chr1:149801537:G:T	0.0986842	1.1103e-06	-0.14526	0.0270245	0.00189981	0.0589932	0.0410071	chr1	napu_chr1_150781390_150781558_DEL_-168	5.14101e-05	chr1:149801537:G:T	0.356341
ENSG00000264207	chr1:149862012:C:T	0.3	1.97149e-07	-0.083501	0.0143477	0.00029997	0.0223073	0.0155062	chr1	napu_chr1_150743643_150743643_INS_166	2.17701e-05	chr1:149862012:C:T	0.716588
TARS2	chr1:150271643:G:A	0.269737	1.29446e-07	0.0707423	0.0119364	0.00029997	0.0154796	0.0107601	chr1	napu_chr1_150367355_150367413_DEL_-58	6.50048e-06	chr1:150271643:G:A	0.805002
RN7SL444P	chr1:151502204:G:A	0.0657895	6.9072e-09	-0.278224	0.0417798	0.00069993	0.00936418	0.0065092	chr1	napu_chr1_150781390_150781558_DEL_-168	3.198e-08	chr1:151502204:G:A	0.499079
GBAP1	chr1_155235749_155235804_DEL_-55	0.0526316	1.65901e-07	0.185589	0.0316505	0.00019998	0.0164009	0.0114005	chr1	napu_chr1_155235749_155235804_DEL_-55	0.392648	chr1:155237419:G:A	0.213882
YY1AP1	chr1:155634808:G:A	0.197368	6.40676e-10	0.111408	0.0153783	9.999e-05	0.000346853	0.000241103	chr1	napu_chr1_155444916_155444916_INS_423	1.27955e-08	chr1:155687002:C:T	0.199977
GPATCH4	chr1:156602218:G:C	0.101351	8.67231e-08	-0.15636	0.0259397	0.00019998	0.0128184	0.00891028	chr1	napu_chr1_156556912_156559143_DEL_-2231	2.47821e-07	chr1:156602218:G:C	0.155102
METTL25B	chr1:156853452:A:G	0.0592105	2.5993e-07	-0.126516	0.0220051	0.00049995	0.0315021	0.0218977	chr1	napu_chr1_157300445_157300445_INS_62	3.25123e-06	chr1:156853452:A:G	0.997875
ENSG00000272668	chr1:159856126:C:T	0.0723684	1.16611e-09	0.163547	0.0230427	9.999e-05	0.000590598	0.000410534	chr1	napu_chr1_159643415_159643415_INS_72	3.27529e-09	chr1:159856126:C:T	0.992036
CASQ1	chr1:160193169:G:A	0.125	5.82542e-07	-0.121234	0.0218742	0.00159984	0.0464214	0.0322682	chr1	napu_chr1_160531121_160531121_INS_312	6.60672e-06	chr1:160193169:G:A	0.367154
FCGR2C	chr1:161569488:C:T	0.0625	8.22682e-07	-0.161311	0.0295818	0.00219978	0.0651566	0.0452914	chr1	napu_chr1_162261297_162261297_INS_481	0.00022965	chr1:161569488:C:T	0.603046
ATF6-DT	chr1:160955029:C:T	0.0460526	3.2561e-07	0.209201	0.0367549	0.00069993	0.0335802	0.0233422	chr1	napu_chr1_160984471_160984471_INS_211	3.45823e-06	chr1:160955029:C:T	0.421415
MAEL	chr1:166975691:C:A	0.269737	3.76421e-12	0.131858	0.0155103	9.999e-05	7.76904e-06	5.40039e-06	chr1	napu_chr1_166740083_166740083_INS_178	1.18567e-11	chr1:166975691:C:A	0.381371
GPR161	chr1:168148628:A:G	0.407895	4.78376e-07	0.075853	0.013562	0.00149985	0.0481533	0.0334721	chr1	napu_chr1_168055321_168056494_DEL_-1173	6.72014e-05	chr1:168148628:A:G	0.198809
SLC19A2	chr1:168675355:C:T	0.0657895	6.38879e-07	0.125206	0.0226885	0.00159984	0.052922	0.0367869	chr1	napu_chr1_169113468_169113519_DEL_-51	7.86172e-06	chr1:168675355:C:T	0.422094
SCYL3	chr1:169271075:TA:T	0.0547945	7.73497e-07	-0.109199	0.0199668	0.00129987	0.0550222	0.0382468	chr1	napu_chr1_169354946_169355057_DEL_-111	4.926e-05	chr1:169271075:TA:T	0.876522
TNFSF18	chr1:173162354:A:G	0.263158	4.51789e-08	-0.110499	0.0178461	0.00019998	0.0073568	0.00511383	chr1	napu_chr1_173673628_173673628_INS_322	7.55563e-08	chr1:173163826:C:T	0.0597736
PRDX6-AS1	chr1:173206693:A:G	0.0460526	6.81563e-07	-0.114554	0.0208214	0.00079992	0.0363202	0.0252468	chr1	napu_chr1_173917618_173917618_INS_62	6.18579e-06	chr1:173206693:A:G	0.665783
GAS5	chr1:173681923:A:G	0.289474	1.23804e-13	0.105642	0.0113072	9.999e-05	9.03539e-07	6.28064e-07	chr1	napu_chr1_174233464_174234564_DEL_-1100	1.23271e-11	chr1:173681923:A:G	0.0373981
AXDND1	chr1:179365923:C:T	0.413333	1.00562e-06	0.0839964	0.0155523	0.00089991	0.058316	0.0405364	chr1	napu_chr1_178695584_178695584_INS_167	4.19633e-06	chr1:179365923:C:T	0.100687
TDRD5	chr1:179589666:A:G	0.335526	3.31191e-07	0.0926778	0.0162952	0.00119988	0.0330141	0.0229486	chr1	napu_chr1_179638157_179638924_DEL_-767	0.00021094	chr1:179589666:A:G	0.827277
TRMT1L	chr1:184913138:T:TATATATATATATATATG	0.126667	1.27035e-06	0.117707	0.0220424	0.00269973	0.0700593	0.0486993	chr1	napu_chr1_185658975_185659062_DEL_-87	4.77916e-05	chr1:184913138:T:TATATATATATATATATG	0.967331
PACERR	chr1:186699499:AT:A	0.322368	2.74442e-07	0.0852113	0.0148568	0.00029997	0.0223009	0.0155017	chr1	napu_chr1_186327136_186327192_DEL_-56	7.2331e-06	chr1:186699499:AT:A	0.761861
RPL34P6	chr1:200105758:T:G	0.0526316	1.85812e-07	-0.164377	0.0281714	0.00029997	0.02224	0.0154594	chr1	napu_chr1_201257474_201257474_INS_1202	4.92191e-07	chr1:200110000:G:A	0.249457
KDM5B	chr1:202172026:A:T	0.0337838	2.84279e-09	-0.137539	0.0199956	9.999e-05	0.00107344	0.000746164	chr1	napu_chr1_202172357_202172460_DEL_-103	7.59306e-08	chr1:202172026:A:T	0.981609
ATP2B4	chr1:204217966:C:T	0.0608108	1.21547e-07	0.115284	0.0193998	0.00029997	0.0174058	0.012099	chr1	napu_chr1_204413678_204415527_DEL_-1849	5.56181e-07	chr1:204217966:C:T	0.267689
ENSG00000286619	chr1:205813590:A:G	0.0789474	4.8452e-16	0.224015	0.0208602	9.999e-05	8.53074e-09	5.92986e-09	chr1	napu_chr1_205092110_205092415_DEL_-305	2.57663e-19	chr1:205813590:A:G	0.999988
UTP25	chr1:209831726:C:T	0.421053	2.63863e-08	-0.0469247	0.00741738	0.00019998	0.00641616	0.00445997	chr1	napu_chr1_210427121_210427358_DEL_-237	3.60896e-07	chr1:209831726:C:T	0.529473
LINC02608	chr1:212322198:C:G	0.04	1.42051e-08	0.237146	0.0365936	9.999e-05	0.00362595	0.00252045	chr1	napu_chr1_212910885_212912827_DEL_-1942	2.5555e-09	chr1:212322198:C:G	0.0354602
FLVCR1-DT	chr1:212841880:A:G	0.335526	1.83909e-16	0.148553	0.0135197	9.999e-05	8.53074e-09	5.92986e-09	chr1	napu_chr1_212865884_212866053_DEL_-169	0.0125607	chr1:212844901:C:T	0.130735
IBA57	chr1:228206178:G:A	0.0789474	1.0936e-07	0.161282	0.0270187	0.00029997	0.0152774	0.0106196	chr1	napu_chr1_227294563_227294881_DEL_-318	4.05343e-06	chr1:228206178:G:A	0.44556
TRIM17	chr1:228876208:G:T	0.0921053	8.12936e-07	0.117791	0.0215888	0.00219978	0.0613403	0.0426386	chr1	napu_chr1_227836392_227836704_DEL_-312	1.8447e-05	chr1:228876208:G:T	0.731155
ENSG00000288862	chr1:229413770:A:G	0.125	9.42361e-08	0.155933	0.0259592	0.00019998	0.0142613	0.00991328	chr1	napu_chr1_229628163_229628163_INS_331	0.00016286	chr1:229413770:A:G	0.413323
ACTA1	chr1:230227912:C:G	0.18	6.95216e-07	-0.125763	0.02288	0.00169983	0.0578312	0.0401994	chr1	napu_chr1_229148943_229148943_INS_50	6.63381e-05	chr1:230227912:C:G	0.225746
CAPN9	chr1:230753826:A:G	0.432432	1.21267e-08	-0.107625	0.0165074	9.999e-05	0.00377571	0.00262455	chr1	napu_chr1_231210927_231211050_DEL_-123	1.57891e-07	chr1:230753826:A:G	0.934865
ARV1	chr1:230980141:A:C	0.421053	7.32455e-08	-0.0787294	0.0129694	0.00029997	0.0129596	0.0090084	chr1	napu_chr1_230799188_230799943_DEL_-755	5.51269e-07	chr1:230980141:A:C	0.613102
FAM89A	chr1:231037135:T:G	0.407895	5.2278e-07	0.0821804	0.0147535	0.00089991	0.049072	0.0341108	chr1	napu_chr1_231413823_231413823_INS_324	8.23938e-06	chr1:231037135:T:G	0.349794
GGPS1	chr1:235335061:C:T	0.0986842	4.9578e-07	0.122455	0.0219301	0.00119988	0.046519	0.0323361	chr1	napu_chr1_235078517_235078517_INS_374	1.02028e-05	chr1:235338890:G:A	0.255838
ENSG00000286496	chr1:241362207:G:A	0.151316	1.58521e-09	-0.11113	0.0158256	9.999e-05	0.000751253	0.000522208	chr1	napu_chr1_242194566_242194622_DEL_-56	1.17647e-08	chr1:241362207:G:A	0.999968
ENSG00000272865	chr1:242148188:A:G	0.333333	1.72876e-12	-0.123693	0.0142301	9.999e-05	3.84697e-06	2.67409e-06	chr1	napu_chr1_242144150_242144225_DEL_-75	9.9621e-12	chr1:242148188:A:G	0.354029
ENSG00000224525	chr1:242147130:T:G	0.328947	3.01709e-10	-0.111507	0.0150099	9.999e-05	0.000219197	0.000152367	chr1	napu_chr1_242394613_242394613_INS_50	1.80875e-09	chr1:242147670:AC:A	0.349743
ENSG00000272195	chr1:244977839:T:C	0.328947	2.57542e-13	0.135852	0.0148285	9.999e-05	1.0124e-06	7.03733e-07	chr1	napu_chr1_245323901_245323901_INS_111	8.37144e-15	chr1:244994498:C:T	0.142147
SCCPDH	chr1:246759088:A:G	0.0723684	1.49475e-07	-0.084196	0.0142944	0.00059994	0.0280565	0.0195025	chr1	napu_chr1_247120424_247120485_DEL_-61	9.45968e-07	chr1:246759088:A:G	0.145742
ZNF670	chr1:247075513:T:C	0.381579	2.37801e-07	0.0899549	0.0155845	0.0009999	0.0337463	0.0234576	chr1	napu_chr1_247091230_247091618_DEL_-388	0.000822032	chr1:247075513:T:C	0.272104
ZNF124	chr1:247174592:G:C	0.315789	8.85415e-08	0.0897449	0.0149014	0.00039996	0.0177012	0.0123044	chr1	napu_chr1_247088818_247088818_INS_59	6.3165e-05	chr1:247174592:G:C	0.433747
OR2L13	chr1:247912967:G:A	0.0933333	1.77965e-07	0.138809	0.0237449	0.0009999	0.0317389	0.0220622	chr1	napu_chr1_247115889_247116066_DEL_-177	9.47441e-06	chr1:247912967:G:A	0.452916
OR2M4	chr1:247937165:A:C	0.113333	1.17794e-08	0.118017	0.0180812	9.999e-05	0.00419837	0.00291835	chr1	napu_chr1_248897262_248897262_INS_1009	1.86694e-07	chr1:247937165:A:C	0.959162
OR2G6	chr1:247532454:T:C	0.0657895	6.93444e-07	0.0967616	0.0176017	0.0009999	0.0645408	0.0448634	chr1	napu_chr1_247870286_247870286_INS_1641	1.34912e-05	chr1:247532454:T:C	0.498212
ENSG00000286015	chr1:248739879:C:T	0.421053	2.53049e-12	-0.098189	0.011419	9.999e-05	1.02926e-05	7.15458e-06	chr1	napu_chr1_248702815_248702815_INS_401	1.04789e-10	chr1:248740468:A:G	0.467717
LYPD8	chr1:248739879:C:T	0.421053	9.93312e-18	0.13955	0.0118771	9.999e-05	2.81689e-09	1.95807e-09	chr1	napu_chr1_248702815_248702815_INS_401	2.70195e-12	chr1:248739879:C:T	0.472659
ZNF672	chr1:248927637:A:G	0.111842	7.07554e-07	0.104837	0.0190887	0.00189981	0.0579705	0.0402962	chr1	napu_chr1_248671449_248671704_DEL_-255	2.63705e-05	chr1:248927637:A:G	0.299075
ENSG00000225140	chr10:631057:C:T	0.22	9.45665e-08	-0.0890735	0.0148308	0.00029997	0.0137397	0.0095507	chr10	napu_chr10_623583_623678_DEL_-95	0.00580718	chr10:631057:C:T	0.264385
ADARB2	chr10_1235540_1240199_DEL_-4659	0.0657895	3.03596e-08	-0.18001	0.0286126	9.999e-05	0.00766873	0.00533066	chr10	napu_chr10_1235540_1240199_DEL_-4659	0.99916	chr10:1482270:T:C	7.29148e-05
ENSG00000287653	chr10:1540328:C:G	0.0675676	1.91123e-07	-0.100261	0.0172041	0.0009999	0.0325117	0.0225994	chr10	napu_chr10_2522997_2522997_INS_188	8.75984e-05	chr10:1540328:C:G	0.996927
AKR1C2	chr10:5004176:C:T	0.0657895	4.95203e-07	0.174004	0.0311603	0.0009999	0.0560714	0.0389761	chr10	napu_chr10_4692151_4692151_INS_373	1.26007e-05	chr10:5004176:C:T	0.946862
ENSG00000287120	chr10:9546091:T:TTTAC	0.0921053	6.375e-07	0.136558	0.0247431	0.00089991	0.0495084	0.0344141	chr10	napu_chr10_9477852_9478158_DEL_-306	0.00803098	chr10:9546091:T:TTTAC	0.230928
FAM238C	chr10:26946636:T:G	0.256579	1.75263e-09	-0.0782992	0.0111896	9.999e-05	0.000867954	0.000603329	chr10	napu_chr10_27106758_27106837_DEL_-79	5.22107e-09	chr10:26962991:A:T	0.295424
MASTL	chr10:27200874:G:A	0.413333	2.8447e-08	-0.0975042	0.0154584	9.999e-05	0.00665623	0.00462685	chr10	napu_chr10_26702234_26702234_INS_308	3.15984e-07	chr10:27200874:G:A	0.635495
WAC	chr10:27686711:A:T	0.0723684	1.60522e-07	0.0885474	0.0150795	0.00029997	0.0237261	0.0164924	chr10	napu_chr10_28373399_28373399_INS_92	3.50764e-06	chr10:27686711:A:T	0.797924
SVIL-AS1	chr10:29886887:A:C	0.0855263	3.12543e-07	0.087928	0.0154198	0.00089991	0.0439226	0.0305313	chr10	napu_chr10_28858420_28858420_INS_74	0.00234876	chr10:29886887:A:C	0.988422
ENSG00000291065	chr10:42343657:A:G	0.506579	8.36771e-09	0.0890243	0.0134644	9.999e-05	0.00217741	0.00151356	chr10	napu_chr10_42306243_42306542_DEL_-299	3.56617e-06	chr10:42343657:A:G	0.067083
ZNF37BP	chr10:42500645:C:A	0.16	5.17521e-08	-0.064266	0.0104367	9.999e-05	0.00742505	0.00516127	chr10	napu_chr10_43181881_43181881_INS_1435	5.07129e-08	chr10:42500645:C:A	0.0720715
LINC02916	chr10:43423163:G:GCA	0.08	2.09664e-11	-0.205165	0.0253889	9.999e-05	3.4781e-05	2.41768e-05	chr10	napu_chr10_43422667_43422667_INS_1911	6.71164e-11	chr10:43423163:G:GCA	0.171845
ENSG00000287901	chr10:44290916:A:G	0.171053	9.31869e-07	0.115046	0.0212235	0.00159984	0.0606966	0.0421912	chr10	napu_chr10_44602715_44602765_DEL_-50	2.90605e-05	chr10:44290916:A:G	0.6687
PARGP1	chr10:45857598:G:A	0.111842	9.39046e-07	-0.14532	0.0268183	0.00189981	0.0678665	0.0471751	chr10	napu_chr10_46135954_46135954_INS_58	1.65729e-05	chr10:45857598:G:A	0.295091
SYT15-AS1	chr10:46634089:C:T	0.131944	3.12621e-07	0.107812	0.0189071	0.00089991	0.0376856	0.0261959	chr10	napu_chr10_46337677_46339353_DEL_-1676	0.000147573	chr10:46634089:C:T	0.390168
ENSG00000215097	chr10:46718430:G:A	0.0890411	1.89073e-08	0.161993	0.0252743	0.00029997	0.00579128	0.00402561	chr10	napu_chr10_46540334_46540431_DEL_-97	9.13724e-06	chr10:46718430:G:A	0.291267
AGAP9	chr10:47560705:A:G	0.150685	3.11851e-10	-0.149897	0.0201995	9.999e-05	0.000406085	0.000282276	chr10	napu_chr10_48249809_48249875_DEL_-66	1.22527e-10	chr10:47560705:A:G	0.205921
ENSG00000254929	chr10:47560705:A:G	0.150685	3.30304e-10	-0.156316	0.0211045	9.999e-05	0.000418272	0.000290747	chr10	napu_chr10_46836264_46838483_DEL_-2219	2.35544e-10	chr10:47560705:A:G	0.615981
ENSG00000289143	chr10:48035955:A:G	0.328767	9.1064e-10	-0.107808	0.0150606	9.999e-05	0.000651143	0.00045262	chr10	napu_chr10_48675587_48675587_INS_394	1.28607e-07	chr10:48035955:A:G	0.888918
FRMPD2	chr10:48172956:T:C	0.326667	9.87768e-10	-0.113935	0.015961	9.999e-05	0.000761891	0.000529603	chr10	napu_chr10_47630095_47630095_INS_54	1.1198e-09	chr10:48172956:T:C	0.608589
WASHC2A	chr10:50078953:G:A	0.157895	7.78805e-08	-0.100774	0.0166433	9.999e-05	0.0141531	0.00983805	chr10	napu_chr10_50134083_50134140_DEL_-57	7.48679e-07	chr10:50094982:G:C	0.156379
PRKG1-AS1	chr10:53089264:C:G	0.0986842	9.45036e-09	-0.0666904	0.0101328	9.999e-05	0.00336199	0.00233697	chr10	napu_chr10_51553698_51553758_DEL_-60	3.32142e-07	chr10:53089264:C:G	0.854137
PCDH15	chr10:54948602:C:G	0.467105	6.12659e-07	0.0497539	0.00899822	0.00159984	0.0493488	0.0343032	chr10	napu_chr10_55463925_55463991_DEL_-66	2.9325e-05	chr10:54948602:C:G	0.924107
ZWINT	chr10:56395605:T:C	0.144737	5.94839e-08	-0.132113	0.0215774	9.999e-05	0.0104973	0.00729684	chr10	napu_chr10_55538398_55538454_DEL_-56	6.68976e-07	chr10:56395605:T:C	0.216183
CABCOCO1	chr10:61625807:C:T	0.182432	3.19098e-11	0.141218	0.0177005	9.999e-05	3.12527e-05	2.17242e-05	chr10	napu_chr10_61616380_61616438_DEL_-58	4.34018e-05	chr10:61625807:C:T	0.299774
ENSG00000272630	chr10:72211079:C:T	0.138158	7.92318e-07	-0.0861408	0.0157686	0.00059994	0.0296318	0.0205976	chr10	napu_chr10_73177738_73177738_INS_56	0.000200549	chr10:72211079:C:T	0.95332
ENSG00000288559	chr10:73302825:C:T	0.213333	7.8462e-07	-0.116355	0.0212897	0.00059994	0.0309049	0.0214825	chr10	napu_chr10_73177738_73177738_INS_56	0.00437413	chr10:73302825:C:T	0.0374534
ADK	chr10:74253211:G:A	0.217105	1.174e-09	0.0823538	0.0116058	9.999e-05	0.000348531	0.000242269	chr10	napu_chr10_74302052_74302118_DEL_-66	3.18027e-07	chr10:74253211:G:A	0.277238
RPS26P42	chr10:75874476:A:G	0.144737	3.3941e-07	-0.165559	0.0291418	0.00269973	0.0622163	0.0432476	chr10	napu_chr10_75479718_75479910_DEL_-192	8.81334e-06	chr10:75874476:A:G	0.996126
ZMIZ1-AS1	chr10:79048770:T:C	0.309211	2.02138e-16	0.146088	0.0133249	9.999e-05	6.94358e-09	4.8266e-09	chr10	napu_chr10_79507072_79507140_DEL_-68	8.95262e-22	chr10:79048770:T:C	0.735524
NUTM2B	chr10:79850476:G:C	0.230263	7.42547e-10	-0.141338	0.0196077	9.999e-05	0.00123516	0.000858579	chr10	napu_chr10_79965529_79967669_DEL_-2140	1.23881e-07	chr10:79850476:G:C	0.251811
TMEM254-AS1	chr10:80051471:A:G	0.263158	1.09946e-08	0.110057	0.0168177	9.999e-05	0.00367577	0.00255508	chr10	napu_chr10_80025892_80025988_DEL_-96	9.54179e-08	chr10:80057184:T:C	0.1211
CDHR1	chr10:84194464:C:T	0.414474	9.04616e-09	-0.10702	0.0162337	9.999e-05	0.00211697	0.00147154	chr10	napu_chr10_84157913_84157913_INS_322	6.4871e-08	chr10:84194464:C:T	0.990764
ENSG00000287475	chr10:86402159:G:A	0.309211	1.08046e-13	-0.126657	0.0135076	9.999e-05	7.48529e-07	5.20315e-07	chr10	napu_chr10_86524713_86524713_INS_93	6.17294e-16	chr10:86402159:G:A	0.418649
NUTM2A	chr10:87360637:A:C	0.151316	4.90023e-10	-0.169735	0.0232189	9.999e-05	0.000684733	0.000475969	chr10	napu_chr10_87516040_87516793_DEL_-753	1.57654e-08	chr10:87360637:A:C	0.169816
FAS	chr10:88991759:C:T	0.230263	2.46634e-09	-0.111969	0.0161958	9.999e-05	0.000863215	0.000600035	chr10	napu_chr10_89788577_89788629_DEL_-52	6.90611e-10	chr10:88993991:T:C	0.0578728
LINC00865	chr10:89837870:C:G	0.447368	1.52761e-13	0.12922	0.0139083	9.999e-05	8.06442e-07	5.60571e-07	chr10	napu_chr10_90455299_90455299_INS_321	3.084e-16	chr10:89837879:A:G	0.287257
TCTN3	chr10:96321774:G:C	0.0131579	5.91623e-07	0.260395	0.0470169	0.00069993	0.0448168	0.0311528	chr10	napu_chr10_95627213_95627213_INS_333	1.95436e-06	chr10:96321774:G:C	0.418092
MORN4	chr10:97619449:A:C	0.0921053	2.58885e-17	0.209415	0.0182138	9.999e-05	1.54543e-09	1.07425e-09	chr10	napu_chr10_97657811_97657869_DEL_-58	1.11256e-23	chr10:97619449:A:C	1
CHUK	chr10:100145446:T:C	0.361842	3.1904e-07	0.0602087	0.0105685	0.00069993	0.0288829	0.020077	chr10	napu_chr10_100839832_100839832_INS_56	3.12116e-05	chr10:100145446:T:C	0.417808
BORCS7	chr10:102856743:T:C	0.164474	5.97396e-08	-0.113825	0.0185937	9.999e-05	0.00718378	0.00499356	chr10	napu_chr10_103129541_103129541_INS_482	0.000137747	chr10:102856743:T:C	0.0934444
AS3MT	chr10:102863821:C:T	0.148649	9.9418e-08	-0.120348	0.0200802	9.999e-05	0.0101146	0.00703084	chr10	napu_chr10_103250876_103250876_INS_228	3.88695e-06	chr10:102863821:C:T	0.0808866
GSTO2	chr10:104265500:G:T	0.25	2.94618e-11	0.129046	0.0161354	9.999e-05	2.7338e-05	1.90031e-05	chr10	napu_chr10_104695955_104695955_INS_165	1.77081e-12	chr10:104268399:G:T	0.187866
ENSG00000228484	chr10:114764996:A:G	0.236842	4.65647e-07	-0.0930309	0.0166127	0.00109989	0.0373428	0.0259576	chr10	napu_chr10_114784349_114784349_INS_196	2.01252e-05	chr10:114767910:C:T	0.346112
GFRA1	chr10:116172667:A:G	0.406667	7.55806e-08	-0.0865541	0.014277	0.00019998	0.0111206	0.0077301	chr10	napu_chr10_116196628_116196679_DEL_-51	2.30572e-06	chr10:116172667:A:G	0.674088
ATE1OSP	chr10:121928637:A:T	0.171053	5.80193e-12	-0.140557	0.0167423	9.999e-05	9.52074e-06	6.61802e-06	chr10	napu_chr10_121777460_121777460_INS_315	4.49264e-11	chr10:121928637:A:T	0.999985
ENSG00000276742	chr10:121916842:A:C	0.0855263	4.03531e-11	-0.187081	0.0236189	9.999e-05	0.000358347	0.000249093	chr10	napu_chr10_121777460_121777460_INS_315	0.000957251	chr10:121916842:A:C	0.450247
UROS	chr10:125813778:T:G	0.348684	1.36308e-08	-0.0750918	0.011569	0.00019998	0.00408444	0.00283916	chr10	napu_chr10_125824766_125824766_INS_838	0.000302903	chr10:125813778:T:G	0.183495
ENSG00000227076	chr10:128161366:C:T	0.0723684	2.11642e-07	-0.153425	0.0264445	0.00179982	0.0537703	0.0373766	chr10	napu_chr10_128148300_128148620_DEL_-320	4.43864e-06	chr10:128161366:C:T	0.74002
LINC01164	chr10:131775955:T:G	0.506579	1.68913e-08	0.0856255	0.0133011	9.999e-05	0.00644359	0.00447905	chr10	napu_chr10_132772767_132772820_DEL_-53	1.31744e-06	chr10:131775956:T:G	0.471093
FUOM	chr10:133360698:T:C	0.18	9.48984e-11	0.13516	0.0175264	9.999e-05	0.000141732	9.85203e-05	chr10	napu_chr10_132440326_132440393_DEL_-67	1.89975e-10	chr10:133360698:T:C	0.300871
SIGIRR	chr11:397905:C:T	0.296053	3.4899e-07	0.11377	0.0200511	0.00059994	0.0436617	0.03035	chr11	napu_chr11_400575_401119_DEL_-544	0.00174657	chr11:397905:C:T	0.283688
TMEM80	chr11:706284:G:T	0.223684	2.49169e-07	0.115482	0.0200484	0.00049995	0.0355333	0.0246997	chr11	napu_chr11_677316_677770_DEL_-454	6.57039e-05	chr11:706510:C:G	0.407446
ENSG00000279672	chr11:780321:C:CTG	0.24	1.9051e-09	0.125001	0.0179162	9.999e-05	0.000939284	0.000652912	chr11	napu_chr11_459095_459095_INS_1556	6.93059e-07	chr11:780321:C:CTG	0.972198
PNPLA2	chr11:820268:A:G	0.368421	2.08205e-08	0.109059	0.0170794	9.999e-05	0.00587614	0.0040846	chr11	napu_chr11_1035534_1035534_INS_60	3.47655e-07	chr11:824987:CTGCA:C	0.258135
TH	chr11:2178734:T:C	0.126667	2.77839e-08	0.150509	0.0238394	0.00019998	0.00802025	0.00557501	chr11	napu_chr11_1428056_1430183_DEL_-2127	4.58672e-06	chr11:2178734:T:C	0.296704
TMEM9B-AS1	chr11:8965891:C:T	0.328947	1.39522e-12	0.0752576	0.0086058	9.999e-05	5.01711e-06	3.48748e-06	chr11	napu_chr11_9504239_9505252_DEL_-1013	1.78974e-13	chr11:8966536:G:A	0.309331
NRIP3	chr11:8978611:A:G	0.24	6.48785e-07	0.0572781	0.0103868	0.00219978	0.0619598	0.0430693	chr11	napu_chr11_8818099_8818099_INS_7388	1.18581e-05	chr11:8978611:A:G	0.0953903
IRAG1-AS1	chr11:10541543:G:T	0.276316	7.89596e-13	-0.16042	0.018055	9.999e-05	1.02926e-05	7.15458e-06	chr11	napu_chr11_9706008_9706165_DEL_-157	4.75258e-14	chr11:10541543:G:T	1
LINC00958	chr11:12984787:G:A	0.157895	3.14611e-07	0.126425	0.0221776	0.00069993	0.0365455	0.0254034	chr11	napu_chr11_13284092_13284145_DEL_-53	1.77891e-06	chr11:12984787:G:A	0.869707
ENSG00000290083	chr11:13276378:A:G	0.466667	3.39543e-10	0.114288	0.0154443	9.999e-05	0.000246358	0.000171248	chr11	napu_chr11_12759388_12759388_INS_90	6.18672e-11	chr11:13276378:A:G	0.166651
COPB1	chr11:14122172:T:A	0.0657895	1.38778e-06	0.096975	0.018239	0.00209979	0.0641912	0.0446203	chr11	napu_chr11_14389670_14389670_INS_60	2.85158e-05	chr11:14122172:T:A	0.494623
ENSG00000287898	chr11:17491476:G:A	0.263158	6.43706e-09	0.107072	0.0160366	9.999e-05	0.0019185	0.00133358	chr11	napu_chr11_18053120_18053120_INS_50	5.05217e-08	chr11:17491476:G:A	0.970011
LIN7C	chr11:27906406:G:GGAAA	0.150685	8.31188e-07	0.077803	0.0142748	0.00049995	0.0473491	0.0329131	chr11	napu_chr11_27286322_27286655_DEL_-333	1.39619e-05	chr11:27906406:G:GGAAA	0.578854
METTL15	chr11:28106268:G:A	0.157895	3.56135e-09	0.0764267	0.0112015	9.999e-05	0.000829147	0.000576353	chr11	napu_chr11_28430887_28431141_DEL_-254	1.05051e-07	chr11:28106268:G:A	0.205199
LINC00294	chr11:33366692:G:T	0.0866667	2.42298e-08	0.100216	0.015788	0.00029997	0.00517858	0.00359971	chr11	napu_chr11_33516126_33516449_DEL_-323	3.24326e-07	chr11:33366692:G:T	0.57434
APIP	chr11:34885079:CTATAA:C	0.144737	8.3669e-08	0.0835625	0.013842	0.00019998	0.0133172	0.00925697	chr11	napu_chr11_34343644_34343644_INS_190	1.8133e-05	chr11:34885079:CTATAA:C	0.709611
IFTAP	chr11_36625907_36633255_DEL_-7348	0.0592105	3.48799e-09	0.125206	0.0183371	9.999e-05	0.00154532	0.00107417	chr11	napu_chr11_36625907_36633255_DEL_-7348	0.290296	chr11:36671258:C:G	0.290296
HSD17B12	chr11:43841480:G:A	0.453333	2.35929e-07	-0.0568263	0.00984161	0.00069993	0.0310452	0.02158	chr11	napu_chr11_43855889_43855889_INS_317	0.00998223	chr11:43841480:G:A	0.747169
ALKBH3	chr11:43883934:T:G	0.131579	1.03955e-09	0.128266	0.0180003	9.999e-05	0.000600303	0.00041728	chr11	napu_chr11_43887795_43887854_DEL_-59	3.71147e-08	chr11:43884892:C:G	0.0836161
SEC14L1P1	chr11:44705405:A:AT	0.0921053	2.08393e-07	-0.091554	0.0157697	0.0009999	0.0290357	0.0201832	chr11	napu_chr11_44663547_44663547_INS_798	2.53962e-06	chr11:44705405:A:AT	0.597386
CSTPP1	chr11:46188542:C:T	0.06	2.76105e-07	0.128569	0.0224224	0.00029997	0.0225951	0.0157062	chr11	napu_chr11_47181261_47181261_INS_312	0.0115102	chr11:46188542:C:T	0.167971
ENSG00000288177	chr11:50236025:A:AT	0.440789	5.95511e-09	0.103842	0.0155081	9.999e-05	0.00181555	0.00126202	chr11	napu_chr11_49862017_49862017_INS_533	0.00596989	chr11:50236025:A:AT	0.198986
GLYATL1	chr11:58903044:C:T	0.164474	6.52579e-07	0.105499	0.0191364	0.00179982	0.0436617	0.03035	chr11	napu_chr11_59565870_59565870_INS_334	0.000110718	chr11:58905243:C:T	0.156397
TMEM109	chr11:61663515:G:A	0.06	7.93829e-07	-0.162416	0.029734	0.00159984	0.0633178	0.0440132	chr11	napu_chr11_60447056_60447056_INS_109	5.86169e-06	chr11:61663515:G:A	0.348312
SNHG1	chr11:62855547:A:G	0.144737	7.15738e-09	0.108132	0.0162592	9.999e-05	0.00242299	0.00168426	chr11	napu_chr11_63378230_63378230_INS_311	4.5019e-09	chr11:62868131:A:G	0.124569
TM7SF2	chr11:64539522:C:T	0.111842	1.4847e-07	0.146153	0.0248058	0.00029997	0.0197894	0.013756	chr11	napu_chr11_64553148_64553148_INS_127	3.01283e-06	chr11:64539522:C:T	0.967757
CAPN1-AS1	chr11:65179769:T:C	0.213333	2.4244e-10	-0.130806	0.0174818	9.999e-05	0.000266676	0.000185371	chr11	napu_chr11_65249084_65249138_DEL_-54	3.05184e-09	chr11:65179769:T:C	0.582891
DPP3-DT	chr11:66482567:A:G	0.0608108	2.4474e-07	0.181157	0.031425	0.00039996	0.0243769	0.0169448	chr11	napu_chr11_66512073_66512073_INS_236	2.90754e-06	chr11:66482567:A:G	0.0200529
RHOD	chr11:67056790:C:T	0.322368	7.54073e-09	-0.128213	0.0193163	9.999e-05	0.00343721	0.00238926	chr11	napu_chr11_67669984_67670196_DEL_-212	4.06931e-07	chr11:67056790:C:T	0.72185
MRPL21	chr11:68885764:C:T	0.366667	6.99501e-10	-0.0908339	0.0125757	9.999e-05	0.00045908	0.000319114	chr11	napu_chr11_68892120_68892120_INS_563	2.30701e-08	chr11:68885764:C:T	0.550969
ENSG00000254682	chr11:71450610:G:A	0.286667	1.01815e-12	0.139182	0.0157759	9.999e-05	3.84697e-06	2.67409e-06	chr11	napu_chr11_71527629_71527629_INS_90	3.39414e-12	chr11:71450610:G:A	0.0948666
KCNE3	chr11:74467162:C:A	0.398649	1.9957e-07	0.0895986	0.0154036	0.00049995	0.0188183	0.0130809	chr11	napu_chr11_74656966_74656966_INS_92	9.39511e-06	chr11:74467162:C:A	0.99255
ENSG00000278879	chr11:74984167:A:G	0.133333	2.44837e-08	0.134586	0.0212113	9.999e-05	0.00457044	0.00317699	chr11	napu_chr11_74050711_74051277_DEL_-566	1.18303e-07	chr11:74984167:A:G	0.293328
XRRA1	chr11:74747001:G:A	0.144737	1.35431e-12	0.147185	0.0168167	9.999e-05	3.12655e-06	2.17331e-06	chr11	napu_chr11_74821359_74821678_DEL_-319	7.87663e-15	chr11:74893549:A:G	0.0368302
TSKU	chr11:77220011:G:C	0.06	7.92811e-09	-0.15879	0.0239677	9.999e-05	0.00207645	0.00144337	chr11	napu_chr11_76755025_76755236_DEL_-211	2.17818e-08	chr11:77220011:G:C	0.245474
KCTD21-AS1	chr11:78142850:C:T	0.0986842	1.07758e-07	-0.145166	0.0243036	9.999e-05	0.0152802	0.0106215	chr11	napu_chr11_77192893_77192893_INS_85	1.27719e-05	chr11:78142850:C:T	0.738774
NARS2	chr11:78574830:A:T	0.447368	3.48467e-13	0.115136	0.0126707	9.999e-05	1.23249e-06	8.56725e-07	chr11	napu_chr11_78164301_78164301_INS_320	1.4832e-14	chr11:78574830:A:T	0.999794
MIR4300HG	chr11:82698570:G:C	0.0810811	4.55566e-07	0.164618	0.0293665	0.00089991	0.039968	0.0277824	chr11	napu_chr11_82684215_82684215_INS_54	5.84795e-05	chr11:82698570:G:C	0.0473856
ENSG00000280367	chr11:90221055:A:G	0.269737	2.03683e-08	-0.118544	0.018549	9.999e-05	0.00526743	0.00366148	chr11	napu_chr11_90199345_90199684_DEL_-339	0.000223431	chr11:90221055:A:G	0.410387
CEP295	chr11:93741625:G:T	0.263158	2.42538e-13	0.0722652	0.00787512	9.999e-05	1.2933e-06	8.98995e-07	chr11	napu_chr11_93420970_93427031_DEL_-6061	4.63068e-15	chr11:93741625:G:T	0.892288
ENSG00000255893	chr11:94437997:A:G	0.230263	5.43257e-08	0.117775	0.0191643	0.00029997	0.00831864	0.00578242	chr11	napu_chr11_94358625_94358675_DEL_-50	0.000121791	chr11:94437997:A:G	0.108437
PIWIL4-AS1	chr11:94740251:C:T	0.12	2.89776e-08	-0.166886	0.0264776	9.999e-05	0.00615152	0.00427602	chr11	napu_chr11_94137866_94137866_INS_105	1.9577e-07	chr11:94740251:C:T	0.999767
DYNC2H1	chr11:103053666:C:T	0.157895	1.01162e-06	0.0734788	0.0136088	0.00129987	0.0691609	0.0480749	chr11	napu_chr11_103108372_103108372_INS_320	0.00226034	chr11:103053666:C:T	0.30512
MSANTD4	chr11:105570695:G:A	0.054054	6.52439e-07	0.118107	0.0214231	0.00089991	0.0421934	0.0293293	chr11	napu_chr11_105999060_105999305_DEL_-245	2.16869e-05	chr11:105570695:G:A	0.982207
C11orf1	chr11:111824243:C:T	0.06	1.15271e-07	0.192952	0.0323964	9.999e-05	0.0128184	0.00891028	chr11	napu_chr11_111125690_111125690_INS_318	1.72067e-07	chr11:111824243:C:T	0.109281
TTC12	chr11:113320706:C:T	0.445946	4.90355e-08	0.0924035	0.0149732	0.00029997	0.00813699	0.00565615	chr11	napu_chr11_112331793_112331793_INS_138	1.38375e-06	chr11:113320706:C:T	0.964607
ENSG00000278376	chr11:118782920:T:G	0.467105	1.93313e-07	-0.111608	0.0191607	0.00039996	0.0247643	0.0172141	chr11	napu_chr11_118875593_118875675_DEL_-82	2.31912e-05	chr11:118783614:A:C	0.0943972
TRAPPC4	chr11:119025405:A:G	0.126667	1.38131e-08	0.103217	0.0159101	9.999e-05	0.00377571	0.00262455	chr11	napu_chr11_118875593_118875675_DEL_-82	1.80916e-07	chr11:119025405:A:G	0.389489
JHY	chr11:122882694:C:G	0.0986842	7.11553e-07	-0.118857	0.0216473	0.00179982	0.0627378	0.0436101	chr11	napu_chr11_121988514_121988514_INS_137	1.33237e-06	chr11:122883129:G:A	0.0648706
VWA5A	chr11:124138178:G:A	0.131579	7.81751e-07	0.114945	0.0210281	0.00229977	0.0678665	0.0471751	chr11	napu_chr11_123318147_123318285_DEL_-138	4.48274e-06	chr11:124145969:G:T	0.236982
MSANTD2-AS1	chr11:124807222:T:TA	0.322368	1.64737e-16	-0.0916298	0.00831763	9.999e-05	4.84004e-09	3.36439e-09	chr11	napu_chr11_123895961_123896073_DEL_-112	3.84037e-22	chr11:124807222:T:TA	0.268157
ENSG00000288907	chr11:125599476:G:A	0.223684	1.98287e-08	0.112468	0.0175798	9.999e-05	0.00464418	0.00322824	chr11	napu_chr11_125863463_125863463_INS_269	4.88176e-07	chr11:125599476:G:A	0.401635
ENSG00000255087	chr11:127047145:G:T	0.0866667	7.34926e-07	-0.112877	0.0205894	0.00219978	0.0678665	0.0471751	chr11	napu_chr11_127091332_127091332_INS_68	6.27765e-06	chr11:127047145:G:T	0.217489
KCNJ5-AS1	chr11:128902448:A:C	0.286667	5.21185e-07	-0.104446	0.0187482	0.00139986	0.0517447	0.0359686	chr11	napu_chr11_128930541_128930541_INS_3676	8.15188e-06	chr11:128902448:A:C	0.571446
LINC00940	chr12:1936474:A:G	0.421053	5.91797e-08	0.0739287	0.0120719	0.00019998	0.0115532	0.00803084	chr12	napu_chr12_1121629_1122091_DEL_-462	3.25798e-06	chr12:1936474:A:G	0.999396
TAPBPL	chr12:6508393:C:T	0.190789	4.10238e-07	0.100485	0.0178401	0.00139986	0.0537703	0.0373766	chr12	napu_chr12_5929383_5929963_DEL_-580	4.82773e-05	chr12:6508393:C:T	0.730729
P3H3	chr12:6837381:C:A	0.383562	5.83486e-13	0.119403	0.0133268	9.999e-05	2.83508e-06	1.97071e-06	chr12	napu_chr12_6305485_6305485_INS_1762	5.0726e-14	chr12:6837381:C:A	1
SPSB2	chr12:6868111:T:C	0.236842	2.8312e-09	-0.147242	0.0214031	9.999e-05	0.00159599	0.0011094	chr12	napu_chr12_6798217_6798473_DEL_-256	2.3363e-09	chr12:6868195:A:G	0.180971
ENSG00000284697	chr12:8099355:C:T	0.381579	1.41539e-12	0.133621	0.0152859	9.999e-05	5.64033e-06	3.92068e-06	chr12	napu_chr12_7957545_7957545_INS_138	1.44701e-14	chr12:8100034:A:G	0.199827
FAM66C	chr12:8363288:A:T	0.0723684	5.25605e-07	-0.0960398	0.017246	0.00249975	0.0648313	0.0450653	chr12	napu_chr12_7196626_7196626_INS_377	1.85757e-05	chr12:8363288:A:T	0.762524
VDAC2P2	chr12_9185814_9185814_INS_74	0.0526316	1.63939e-08	-0.160514	0.0249057	9.999e-05	0.00483933	0.0033639	chr12	napu_chr12_9185814_9185814_INS_74	0.992701	chr12:9064315:C:G	0.00502671
BTG1P1	chr12:8230203:TC:T	0.06	6.38016e-07	-0.153994	0.0279033	0.00229977	0.0668855	0.0464932	chr12	napu_chr12_9185814_9185814_INS_74	0.000152045	chr12:8230203:TC:T	0.464667
ENSG00000284634	chr12:9479477:C:A	0.506757	3.02715e-15	-0.120178	0.0116992	9.999e-05	9.43639e-08	6.55939e-08	chr12	napu_chr12_9468020_9468104_DEL_-84	0.00320999	chr12:9479477:C:A	0.0398692
ENSG00000290469	chr12:9580191:A:C	0.506945	1.96311e-17	-0.126407	0.0109253	9.999e-05	2.93959e-09	2.04336e-09	chr12	napu_chr12_9468020_9468104_DEL_-84	0.0026274	chr12:9580191:A:C	0.0396647
ENSG00000291107	chr12:9648330:C:T	0.361842	1.24321e-07	0.0694642	0.0117005	0.00039996	0.0246519	0.0171359	chr12	napu_chr12_9468020_9468104_DEL_-84	2.15158e-05	chr12:9648330:C:T	0.734279
LINC02470	chr12:9943487:G:C	0.236842	3.79079e-12	0.116493	0.0137057	9.999e-05	1.01706e-05	7.06976e-06	chr12	napu_chr12_9185814_9185814_INS_74	2.7732e-12	chr12:9943487:G:C	0.999996
KLRC3	chr12:10558098:G:A	0.342105	2.11195e-07	0.105074	0.018109	0.00019998	0.0294162	0.0204477	chr12	napu_chr12_10476430_10477530_DEL_-1100	8.84828e-05	chr12:10558098:G:A	0.273944
ENSG00000255641	chr12:10425021:C:T	0.277027	4.97624e-08	0.128046	0.0207612	9.999e-05	0.00886444	0.00616182	chr12	napu_chr12_10476430_10477530_DEL_-1100	0.000523926	chr12:10425021:C:T	0.495174
KLRC2	chr12:10426485:A:G	0.32	8.82915e-09	-0.127932	0.019388	0.00019998	0.0030647	0.00213032	chr12	napu_chr12_10476430_10477530_DEL_-1100	6.87945e-05	chr12:10426485:A:G	0.305336
KLRC1	chr12:10587812:G:A	0.266667	8.1289e-08	0.107446	0.0177768	0.00019998	0.014897	0.0103552	chr12	napu_chr12_10550888_10551215_DEL_-327	2.91854e-05	chr12:10587812:G:A	0.0576972
TAS2R43	chr12:11033049:T:C	0.366667	1.00531e-08	-0.0816778	0.0124389	9.999e-05	0.00375368	0.00260924	chr12	napu_chr12_11135504_11135557_DEL_-53	0.00603819	chr12:11033049:T:C	0.0270013
TAS2R14	chr12:10969353:A:C	0.266667	6.41133e-08	0.0445247	0.00729446	0.00049995	0.0143293	0.00996056	chr12	napu_chr12_10961183_10961614_DEL_-431	2.59065e-06	chr12:10969353:A:C	0.199161
ENSG00000275778	chr12:11055951:C:G	0.358108	8.03333e-09	0.103309	0.0156012	9.999e-05	0.0033849	0.0023529	chr12	napu_chr12_11105925_11106239_DEL_-314	0.00727267	chr12:11055951:C:G	0.038696
PRH1	chr12_11066591_11066591_INS_198	0.368421	1.48807e-08	-0.0817736	0.0126409	0.00019998	0.00501213	0.00348401	chr12	napu_chr12_11066591_11066591_INS_198	0.0500402	chr12:11072432:C:T	0.0357726
ABCC9	chr12:21355947:T:C	0.0657895	3.93717e-07	-0.0952134	0.0168725	0.00069993	0.0399717	0.027785	chr12	napu_chr12_22557631_22557631_INS_693	2.83639e-05	chr12:21364858:C:T	0.13919
FGFR1OP2	chr12:27562185:C:G	0.0789474	6.05205e-07	0.115476	0.0208724	0.00129987	0.0532665	0.0370264	chr12	napu_chr12_27358971_27358971_INS_321	2.56671e-05	chr12:27563941:T:C	0.477753
STK38L	chr12:28031885:G:A	0.0657895	2.49396e-08	0.107929	0.0170224	9.999e-05	0.00559269	0.00388757	chr12	napu_chr12_27358971_27358971_INS_321	1.09044e-06	chr12:28036314:C:T	0.195987
REP15	chr12:27787653:C:T	0.0789474	7.94265e-07	-0.138193	0.0253001	0.00219978	0.0646237	0.044921	chr12	napu_chr12_28264365_28264365_INS_313	9.54932e-05	chr12:27787653:C:T	0.903269
MRPS35	chr12:27701824:A:T	0.0657895	1.28357e-07	-0.165515	0.0279173	0.00039996	0.0164123	0.0114085	chr12	napu_chr12_27720815_27720815_INS_327	0.17567	chr12:27709532:G:A	0.17567
ENSG00000257657	chr12:45468794:AAC:A	0.361842	7.07191e-08	-0.0971234	0.0159763	0.00019998	0.00826827	0.00574741	chr12	napu_chr12_45509370_45516156_DEL_-6786	4.83639e-05	chr12:45468794:AAC:A	0.17273
ENSG00000276390	chr12:47635935:A:G	0.0855263	3.26289e-07	-0.145612	0.0255853	0.00069993	0.0325117	0.0225994	chr12	napu_chr12_47632849_47632849_INS_56	4.31678e-05	chr12:47694500:C:G	0.168698
ENSG00000279875	chr12:48012407:C:T	0.0986842	4.69042e-07	-0.134606	0.0240449	0.00139986	0.0411277	0.0285885	chr12	napu_chr12_47634053_47634053_INS_130	2.74968e-06	chr12:48015109:C:T	0.121284
ENSG00000273765	chr12:47417159:G:A	0.101351	1.03132e-08	-0.141089	0.0215075	9.999e-05	0.00267443	0.00185904	chr12	napu_chr12_49076229_49076709_DEL_-480	4.02162e-08	chr12:47417159:G:A	0.388689
PRKAG1	chr12:48910664:T:C	0.16	9.66866e-08	0.0897271	0.0149535	0.00019998	0.0125545	0.0087268	chr12	napu_chr12_48332491_48332895_DEL_-404	3.47822e-07	chr12:48910664:T:C	0.28021
LMBR1L	chr12:48843499:T:TA	0.0789474	4.61993e-07	-0.0949408	0.0169476	0.00059994	0.0368647	0.0256253	chr12	napu_chr12_49687018_49687467_DEL_-449	7.83091e-06	chr12:48843499:T:TA	0.920214
TUBA1C	chr12:49175451:C:T	0.101351	5.54052e-07	0.133849	0.0240942	0.00059994	0.0376693	0.0261845	chr12	napu_chr12_48520840_48520916_DEL_-76	2.4542e-07	chr12:49175451:C:T	0.0447445
KRT83	chr12:52319900:G:T	0.353333	1.9631e-10	0.117705	0.0156231	9.999e-05	0.000137864	9.58312e-05	chr12	napu_chr12_52291701_52291701_INS_322	1.77297e-08	chr12:52319900:G:T	0.57897
RPS26	chr12:56007301:G:A	0.233333	7.22072e-19	-0.168095	0.013502	9.999e-05	2.30191e-10	1.60009e-10	chr12	napu_chr12_55864501_55864811_DEL_-310	1.20836e-26	chr12:56007301:G:A	0.999974
KIF5A	chr12:57084925:A:G	0.0986842	1.13218e-06	0.104547	0.0194686	0.00139986	0.061497	0.0427476	chr12	napu_chr12_56963801_56963801_INS_50	1.31622e-05	chr12:57084925:A:G	0.554412
AVPR1A	chr12:63628611:C:G	0.253333	6.11825e-07	0.120778	0.0218419	0.0009999	0.0504338	0.0350573	chr12	napu_chr12_63556253_63556357_DEL_-104	0.0103922	chr12:63628611:C:G	0.344798
LLPH-DT	chr12:66099655:T:C	0.276316	2.26241e-09	0.122226	0.0176254	9.999e-05	0.000902118	0.000627077	chr12	napu_chr12_66133855_66136096_DEL_-2241	0.00234938	chr12:66099655:T:C	0.114565
HELB	chr12:66302926:C:T	0.355263	1.35643e-07	-0.0565697	0.00956415	9.999e-05	0.0176375	0.0122601	chr12	napu_chr12_66414935_66414935_INS_263	2.81316e-06	chr12:66302926:C:T	0.389047
METTL25	chr12:82482600:G:T	0.217105	7.8462e-14	-0.155105	0.0164024	9.999e-05	6.32063e-07	4.39357e-07	chr12	napu_chr12_82198224_82198649_DEL_-425	6.84742e-14	chr12:82482600:G:T	0.513734
LINC02458	chr12:89019482:TAATGAATCATTAAC:T	0.230263	9.71711e-09	-0.0973513	0.0148068	0.00019998	0.0029802	0.00207159	chr12	napu_chr12_89049987_89050135_DEL_-148	1.83828e-05	chr12:89019482:TAATGAATCATTAAC:T	0.502127
POC1B	chr12:89480198:A:T	0.368421	4.93725e-09	-0.0690559	0.0102422	9.999e-05	0.00151	0.00104963	chr12	napu_chr12_88701974_88702025_DEL_-51	8.45231e-08	chr12:89480198:A:T	0.625753
ENSG00000257322	chr12:93328025:A:G	0.217105	1.08644e-07	-0.125419	0.0210049	0.00029997	0.0176095	0.0122406	chr12	napu_chr12_93418523_93418523_INS_323	3.06849e-06	chr12:93328025:A:G	0.783638
NTN4	chr12:95760219:G:C	0.0657895	1.33539e-07	0.147964	0.0249993	0.00039996	0.0180332	0.0125352	chr12	napu_chr12_94950280_94950590_DEL_-310	1.60572e-06	chr12:95760219:G:C	0.979261
PAH	chr12:102958048:T:C	0.513158	1.56054e-08	0.0906353	0.0140364	9.999e-05	0.00400604	0.00278466	chr12	napu_chr12_103905390_103905390_INS_59	1.07342e-07	chr12:102958048:T:C	0.999871
CRY1	chr12:106915973:G:GT	0.16	3.4027e-07	-0.112643	0.0198297	0.00069993	0.0357524	0.0248521	chr12	napu_chr12_107529164_107529164_INS_102	4.37054e-05	chr12:106915973:G:GT	0.266735
ENSG00000258072	chr12:107915353:A:G	0.121622	3.64132e-10	-0.167576	0.0226979	9.999e-05	0.000737236	0.000512465	chr12	napu_chr12_107904280_107904600_DEL_-320	0.0684537	chr12:107915353:A:G	0.1564
ENSG00000256351	chr12:110751728:G:A	0.0592105	2.13237e-09	-0.352709	0.0507551	9.999e-05	0.00452532	0.00314562	chr12	napu_chr12_109209872_109209872_INS_324	9.66298e-10	chr12:110807410:G:A	0.0714055
GLTP	chr12:109665896:G:A	0.0592105	3.96672e-07	-0.101208	0.0179409	0.0009999	0.0347656	0.0241661	chr12	napu_chr12_109325473_109325601_DEL_-128	0.000180497	chr12:109665896:G:A	0.397295
SH2B3	chr12:111656703:A:G	0.289474	5.85235e-07	0.099783	0.0180077	0.00049995	0.0355542	0.0247143	chr12	napu_chr12_111589649_111589649_INS_884	1.60301e-05	chr12:111690740:G:A	0.117999
TESC	chr12:117055684:G:A	0.171053	4.58264e-08	-0.109851	0.0177516	0.00059994	0.00924496	0.00642632	chr12	napu_chr12_116647222_116647276_DEL_-54	7.42713e-08	chr12:117055684:G:A	0.155636
GATC	chr12:120459756:C:T	0.0723684	3.69499e-09	-0.156135	0.0229145	9.999e-05	0.0011957	0.000831154	chr12	napu_chr12_119763288_119763288_INS_112	1.32205e-09	chr12:120463130:C:CTGG	0.0284398
COQ5	chr12:120514505:A:C	0.230263	2.52115e-07	0.061095	0.010612	0.00049995	0.0265548	0.0184587	chr12	napu_chr12_121076687_121077087_DEL_-400	8.91227e-07	chr12:120514505:A:C	0.103086
KMT5A	chr12:122917599:G:A	0.125	2.93797e-08	-0.110863	0.0175987	9.999e-05	0.0062452	0.00434114	chr12	napu_chr12_122941570_122941725_DEL_-155	1.69441e-05	chr12:122917599:G:A	0.829865
DDX55	chr12:123580033:G:A	0.0547945	1.85521e-07	-0.153623	0.0263265	0.00029997	0.0260449	0.0181043	chr12	napu_chr12_123581928_123581928_INS_976	0.000238809	chr12:123580033:G:A	0.874791
EIF2B1	chr12:123613831:T:C	0.0921053	2.45334e-08	0.117637	0.0185417	0.00019998	0.00619704	0.00430766	chr12	napu_chr12_124362612_124362612_INS_147	1.25583e-05	chr12:123613831:T:C	0.193378
BRI3BP	chr12:125063227:C:T	0.157895	1.21145e-07	0.0908862	0.015292	0.00039996	0.0228973	0.0159163	chr12	napu_chr12_125114662_125114737_DEL_-75	0.00014513	chr12:125063227:C:T	0.387985
LINC00939	chr12:126471604:T:G	0.1	1.12876e-07	-0.0987476	0.0165649	0.00029997	0.0182727	0.0127017	chr12	napu_chr12_126469311_126469311_INS_297	0.182274	chr12:126471718:G:A	0.20068
ENSG00000256085	chr12:128934383:G:A	0.0526316	2.4338e-07	-0.0997146	0.0172931	0.0009999	0.0461055	0.0320487	chr12	napu_chr12_130157714_130157764_DEL_-50	5.37479e-06	chr12:128936520:A:G	0.488352
ENSG00000291171	chr12:132083485:C:A	0.25	1.24748e-10	0.105461	0.0137948	9.999e-05	0.000166171	0.000115508	chr12	napu_chr12_131654520_131654520_INS_1174	2.04746e-09	chr12:132089096:T:C	0.0718647
DDX51	chr12:132137209:G:A	0.453947	3.78787e-10	-0.102596	0.0139146	9.999e-05	0.000303721	0.000211121	chr12	napu_chr12_132088504_132088594_DEL_-90	0.000175736	chr12:132137209:G:A	0.813425
LINC02361	chr12:132188078:A:T	0.190789	6.88399e-11	-0.132411	0.016997	9.999e-05	8.95751e-05	6.22651e-05	chr12	napu_chr12_131638529_131638529_INS_607	1.07818e-10	chr12:132188078:A:T	0.355751
PSPC1P1	chr13:19298264:A:G	0.342105	4.14295e-08	-0.129686	0.0208716	0.00229977	0.0470708	0.0327197	chr13	napu_chr13_19403541_19403591_DEL_-50	2.20789e-06	chr13:19298264:A:G	0.466272
ANKRD26P3	chr13:19297642:C:T	0.335526	1.80793e-07	-0.0847145	0.0145013	0.00039996	0.0275314	0.0191375	chr13	napu_chr13_19885870_19885972_DEL_-102	2.02716e-06	chr13:19334696:T:G	0.0345586
CENPJ	chr13:24934511:C:T	0.440789	4.03958e-09	0.0591593	0.00871037	9.999e-05	0.00172923	0.00120201	chr13	napu_chr13_24937862_24937862_INS_324	2.80826e-06	chr13:24934511:C:T	0.249863
MTIF3	chr13:27422905:C:T	0.08	4.95769e-09	-0.151373	0.0224546	9.999e-05	0.0017854	0.00124106	chr13	napu_chr13_27414276_27414328_DEL_-52	5.30854e-07	chr13:27422905:C:T	0.350586
KATNAL1	chr13:30282137:T:G	0.361842	1.7525e-08	-0.0868749	0.0135144	0.00029997	0.00487747	0.00339041	chr13	napu_chr13_30270029_30270079_DEL_-50	3.7383e-07	chr13:30283934:A:G	0.454008
HMGB1	chr13:30447367:A:G	0.230263	5.54822e-08	-0.11189	0.0182224	9.999e-05	0.0102468	0.00712273	chr13	napu_chr13_31581599_31581599_INS_177	1.7914e-07	chr13:30456780:G:A	0.0971194
ENSG00000286286	chr13:31405848:C:T	0.145833	5.36966e-07	0.104903	0.0188561	0.00179982	0.0588812	0.0409293	chr13	napu_chr13_31389478_31389549_DEL_-71	0.000407851	chr13:31405848:C:T	0.870098
ENSG00000289617	chr13:31970170:CATT:C	0.173333	6.46692e-14	-0.191389	0.0201371	9.999e-05	1.5715e-05	1.09237e-05	chr13	napu_chr13_31958507_31964664_DEL_-6157	0.188572	chr13:31970170:CATT:C	0.622857
FRY-AS1	chr13:32055418:T:A	0.296053	2.40784e-07	-0.11255	0.0195099	0.00039996	0.028591	0.0198741	chr13	napu_chr13_31602934_31603006_DEL_-72	3.61362e-06	chr13:32055418:T:A	0.109498
SOHLH2	chr13:36253360:ATGGAGTCTTGCTCTATCAGCCAGGC:A	0.266667	4.07417e-10	0.171224	0.0232787	9.999e-05	0.000501592	0.000348665	chr13	napu_chr13_36232633_36232724_DEL_-91	0.00942814	chr13:36253360:ATGGAGTCTTGCTCTATCAGCCAGGC:A	0.0206879
SMIM2-AS1	chr13:44123820:C:T	0.203947	9.24749e-07	-0.109169	0.0201318	0.00149985	0.0643872	0.0447566	chr13	napu_chr13_44142132_44142132_INS_386	0.0151397	chr13:44123820:C:T	0.325218
LINC00390	chr13:44144789:G:A	0.197368	6.65089e-08	-0.111311	0.0182636	9.999e-05	0.0111221	0.00773114	chr13	napu_chr13_44142132_44142132_INS_386	8.83972e-05	chr13:44144789:G:A	0.344707
EBPL	chr13:49703206:C:G	0.171053	3.42958e-10	-0.125359	0.016946	9.999e-05	0.000270005	0.000187685	chr13	napu_chr13_49799385_49799385_INS_172	3.93915e-09	chr13:49703206:C:G	0.112144
RNASEH2B	chr13:50910309:C:T	0.421053	7.79164e-11	-0.112352	0.0144784	9.999e-05	8.06809e-05	5.60826e-05	chr13	napu_chr13_51774357_51776184_DEL_-1827	3.74046e-10	chr13:50910309:C:T	0.996317
CKAP2	chr13:52331237:A:C	0.322368	3.49395e-07	-0.0619765	0.0109234	0.00079992	0.0348607	0.0242322	chr13	napu_chr13_51774190_51775264_DEL_-1074	1.78322e-06	chr13:52331237:A:C	0.170707
ENSG00000291255	chr13:52284656:A:T	0.0479452	7.35824e-07	0.16882	0.0307956	0.00119988	0.0554537	0.0385468	chr13	napu_chr13_52064035_52064035_INS_127	3.81985e-05	chr13:52284656:A:T	0.799948
LMO7-AS1	chr13:75635825:T:G	0.361842	8.65831e-13	-0.1468	0.0165644	9.999e-05	1.39075e-06	9.66733e-07	chr13	napu_chr13_76114158_76114158_INS_316	3.90062e-14	chr13:75635825:T:G	0.996196
RBM26-AS1	chr13:79366394:G:A	0.394737	2.14552e-07	-0.0777859	0.0134153	0.00019998	0.0217602	0.0151259	chr13	napu_chr13_79417916_79418029_DEL_-113	0.000121404	chr13:79366394:G:A	0.0947767
ENSG00000272515	chr13:87601986:T:A	0.0592105	9.08448e-14	0.193818	0.0205756	9.999e-05	7.71496e-07	5.36279e-07	chr13	napu_chr13_87230189_87230245_DEL_-56	2.58802e-16	chr13:87620988:A:G	0.499994
LINC00440	chr13:89182291:TA:T	0.4	5.91369e-10	0.105	0.0144546	9.999e-05	0.000309045	0.000214822	chr13	napu_chr13_88720027_88720109_DEL_-82	7.66706e-07	chr13:89182291:TA:T	0.255978
ENSG00000289594	chr13:100665882:C:T	0.368421	3.66852e-14	0.133875	0.0138795	9.999e-05	2.43717e-07	1.69412e-07	chr13	napu_chr13_101414952_101415221_DEL_-269	1.15838e-17	chr13:100674288:C:T	0.239815
METTL21C	chr13:102694309:G:A	0.381579	7.73635e-08	0.112202	0.0185255	0.00029997	0.0137397	0.0095507	chr13	napu_chr13_103357504_103357823_DEL_-319	9.46762e-07	chr13:102694309:G:A	0.997209
LINC00551	chr13:106568505:G:A	0.401316	1.0332e-12	0.115845	0.013136	9.999e-05	2.27687e-06	1.58269e-06	chr13	napu_chr13_106570517_106570613_DEL_-96	6.97264e-10	chr13:106568505:G:A	0.999578
LINC00443	chr13:106568505:G:A	0.401316	2.23251e-14	0.116464	0.011921	9.999e-05	1.43263e-07	9.95847e-08	chr13	napu_chr13_106570517_106570613_DEL_-96	6.13939e-14	chr13:106568505:G:A	0.999996
ENSG00000274718	chr13:107868657:A:C	0.177632	1.68016e-09	-0.131333	0.0187409	9.999e-05	0.000714694	0.000496795	chr13	napu_chr13_107951431_107951496_DEL_-65	5.05941e-09	chr13:107868657:A:C	0.999938
LIG4	chr13:108217318:G:C	0.157895	5.92307e-09	-0.0956411	0.0142805	9.999e-05	0.00189687	0.00131855	chr13	napu_chr13_108215420_108215420_INS_81	2.54666e-08	chr13:108217318:G:C	0.0784665
ENSG00000285534	chr13:109731998:G:A	0.368421	5.25592e-09	-0.134589	0.0200077	0.00019998	0.00974116	0.00677123	chr13	napu_chr13_110456968_110457135_DEL_-167	3.83642e-08	chr13:109731998:G:A	0.957191
ENSG00000274331	chr13:110035940:G:T	0.151316	6.07703e-09	0.149961	0.0224124	0.00019998	0.00232984	0.00161951	chr13	napu_chr13_110355279_110355279_INS_334	3.89103e-08	chr13:110035940:G:T	0.29389
TEX29	chr13:111329944:C:T	0.157895	1.33257e-08	0.152521	0.0234778	0.00019998	0.00532312	0.00370019	chr13	napu_chr13_111326260_111326348_DEL_-88	0.0143581	chr13:111329944:C:T	0.548589
SOX1	chr13:111548034:G:C	0.0592105	4.69783e-07	0.138412	0.0247265	0.00149985	0.0599668	0.0416839	chr13	napu_chr13_112455454_112455454_INS_216	0.000196833	chr13:111548034:G:C	0.982777
DHRS4	chr14:23945503:G:T	0.42	6.31524e-15	0.142158	0.0140936	9.999e-05	6.05491e-08	4.20886e-08	chr14	napu_chr14_23939282_23939282_INS_200	1.604e-07	chr14:23945503:G:T	0.0239372
DHRS4L2	chr14:23953727:C:G	0.418919	6.68796e-13	0.13269	0.0148656	9.999e-05	1.61742e-06	1.1243e-06	chr14	napu_chr14_23939282_23939282_INS_200	4.84593e-10	chr14:23953727:C:G	0.0213395
CBLN3	chr14:24429490:T:C	0.381579	7.702e-08	0.106035	0.017504	0.00029997	0.0139462	0.00969423	chr14	napu_chr14_24209057_24209057_INS_278	9.34132e-07	chr14:24429490:T:C	0.252082
SDR39U1	chr14:24442297:TGCGCCGCCCA:T	0.212329	4.76164e-08	0.100472	0.0162613	0.00019998	0.0083795	0.00582473	chr14	napu_chr14_25129857_25129857_INS_56	4.99222e-07	chr14:24442297:TGCGCCGCCCA:T	0.71888
PPP2R3C	chr14:35124393:C:G	0.46	2.37918e-09	-0.0683827	0.00987863	9.999e-05	0.000897672	0.000623986	chr14	napu_chr14_35172453_35172453_INS_88	2.18865e-07	chr14:35124393:C:G	0.32413
LRFN5	chr14:41725446:C:A	0.0540541	2.95443e-24	0.261958	0.0163513	9.999e-05	3.53719e-14	2.45876e-14	chr14	napu_chr14_41133161_41133212_DEL_-51	1.24382e-40	chr14:41725446:C:A	1
RPL36AL	chr14:49633965:C:G	0.296053	4.72869e-08	-0.0815383	0.0131931	9.999e-05	0.00924496	0.00642632	chr14	napu_chr14_49652152_49652309_DEL_-157	6.14137e-06	chr14:49633965:C:G	0.161397
ENSG00000289866	chr14:50088946:G:T	0.0526316	4.57309e-08	-0.3796	0.0613372	0.0009999	0.0363497	0.0252672	chr14	napu_chr14_51252268_51252268_INS_312	5.96789e-08	chr14:50166670:A:C	0.0471055
L3HYPDH	chr14:59397766:C:G	0.0789474	4.01266e-09	-0.10815	0.0159197	9.999e-05	0.00113359	0.00078798	chr14	napu_chr14_59417211_59417544_DEL_-333	1.95619e-05	chr14:59397766:C:G	0.246919
CHURC1	chr14:64911980:G:T	0.38	1.49787e-11	0.101541	0.012439	9.999e-05	3.01794e-05	2.09782e-05	chr14	napu_chr14_64038027_64038027_INS_389	1.10925e-12	chr14:64911980:G:T	0.0268343
ENSG00000272158	chr14:65170345:G:T	0.0592105	1.22578e-07	-0.196261	0.0330382	0.00049995	0.0168915	0.0117415	chr14	napu_chr14_64893668_64896822_DEL_-3154	2.66184e-06	chr14:65170345:G:T	0.984228
ENSG00000259648	chr14:67600406:A:C	0.184211	6.00356e-08	0.133705	0.0218456	9.999e-05	0.00855558	0.00594712	chr14	napu_chr14_67938649_67938722_DEL_-73	7.87365e-08	chr14:67601358:C:T	0.202699
ACOT1	chr14:73557373:C:T	0.368056	1.43851e-14	-0.126821	0.0128365	9.999e-05	2.06184e-07	1.43322e-07	chr14	napu_chr14_73527715_73555739_DEL_-28024	6.10422e-13	chr14:73557373:C:T	1
NT5CP2	chr14:73532288:C:T	0.383562	2.70842e-08	-0.181369	0.0286985	0.00039996	0.0157309	0.0109348	chr14	napu_chr14_73527715_73555739_DEL_-28024	0.000738287	chr14:73532288:C:T	0.455636
ENSG00000279026	chr14:73557373:C:T	0.368056	1.5657e-11	-0.113612	0.0139362	9.999e-05	3.08787e-05	2.14643e-05	chr14	napu_chr14_73527715_73555739_DEL_-28024	1.07855e-09	chr14:73557373:C:T	0.999949
ACOT4	chr14:73583539:G:GTGA	0.190789	4.3682e-10	0.0996484	0.0135792	9.999e-05	0.000335621	0.000233296	chr14	napu_chr14_73085316_73085459_DEL_-143	4.61435e-09	chr14:73583539:G:GTGA	0.090278
PGF	chr14:75184029:C:T	0.0592105	1.95546e-07	-0.10986	0.0188701	0.00019998	0.0217602	0.0151259	chr14	napu_chr14_74543538_74543538_INS_117	1.77822e-05	chr14:75184029:C:T	0.723118
VIPAS39	chr14:76812520:C:T	0.04	2.80735e-07	0.126658	0.0221056	0.00039996	0.0354247	0.0246243	chr14	napu_chr14_76821724_76822027_DEL_-303	3.65815e-06	chr14:76812520:C:T	0.989074
SPATA7	chr14:88363631:T:A	0.427632	2.1575e-10	0.077124	0.0102682	9.999e-05	0.000131909	9.16922e-05	chr14	napu_chr14_88796245_88796330_DEL_-85	2.01046e-09	chr14:88396185:G:A	0.421476
ZC3H14	chr14:88327947:A:T	0.0986842	5.55574e-07	0.0909702	0.0163776	0.00159984	0.0449218	0.0312259	chr14	napu_chr14_88423674_88423831_DEL_-157	2.68664e-05	chr14:88341108:T:G	0.332363
TC2N	chr14:91828508:C:T	0.322368	7.89224e-07	0.0943379	0.017266	0.00239976	0.0629346	0.0437469	chr14	napu_chr14_91493186_91494049_DEL_-863	3.14322e-05	chr14:91828508:C:T	0.0585827
PRIMA1	chr14:94391233:C:T	0.0723684	5.15278e-07	-0.107198	0.0192319	0.00129987	0.0522445	0.036316	chr14	napu_chr14_93869979_93870202_DEL_-223	8.37754e-06	chr14:94391233:C:T	0.974031
CLMN	chr14:94889214:C:T	0.0733333	3.80612e-07	-0.0989044	0.0174996	0.00219978	0.0532156	0.036991	chr14	napu_chr14_95365441_95366411_DEL_-970	9.77366e-06	chr14:94889214:C:T	0.904888
GSKIP	chr14:96365584:CT:C	0.04	5.42672e-08	0.202868	0.0330091	0.00039996	0.0121646	0.00845584	chr14	napu_chr14_96415728_96415728_INS_104	3.28427e-07	chr14:96365584:CT:C	0.358019
ENSG00000258702	chr14:96593254:G:A	0.236842	1.22509e-10	-0.121005	0.0158189	9.999e-05	0.000120531	8.37833e-05	chr14	napu_chr14_95927660_95927894_DEL_-234	3.10708e-10	chr14:96593254:G:A	0.996185
MEG3	chr14:100720304:C:T	0.04	2.69707e-07	-0.11395	0.0198522	0.00089991	0.0382591	0.0265945	chr14	napu_chr14_100705891_100706040_DEL_-149	4.02759e-05	chr14:100720304:C:T	0.5745
ENSG00000271780	chr14:101948430:G:A	0.246667	6.30514e-09	0.115369	0.017266	9.999e-05	0.00171479	0.00119197	chr14	napu_chr14_101923805_101923927_DEL_-122	2.26676e-05	chr14:101948430:G:A	0.693077
EIF5-DT	chr14:103333734:C:T	0.217105	9.02902e-08	0.108236	0.0179865	9.999e-05	0.0160274	0.0111409	chr14	napu_chr14_103297684_103297788_DEL_-104	5.61259e-06	chr14:103333734:C:T	0.259128
COA8	chr14:103584020:A:G	0.1	5.92233e-07	-0.137238	0.0247809	0.00219978	0.0598433	0.041598	chr14	napu_chr14_104235455_104235519_DEL_-64	1.50997e-06	chr14:103584020:A:G	0.0772498
ENSG00000279495	chr14:104447905:C:T	0.08	8.02871e-08	-0.0886428	0.0146583	0.00039996	0.0167012	0.0116093	chr14	napu_chr14_104720499_104720499_INS_105	2.23441e-05	chr14:104447905:C:T	0.493435
MTA1	chr14:105375051:G:A	0.190789	1.08565e-07	-0.118648	0.0198704	0.00039996	0.0194487	0.0135191	chr14	napu_chr14_105766248_105766385_DEL_-137	0.000101209	chr14:105375051:G:A	0.26867
HERC2P7	chr15:23161372:C:T	0.0410959	9.38861e-07	-0.145519	0.0268547	0.00309969	0.0663971	0.0461537	chr15	napu_chr15_23040714_23040714_INS_3594	1.53719e-05	chr15:23161372:C:T	0.535566
ENSG00000291003	chr15:22559123:G:C	0.317568	5.7387e-07	0.0607707	0.0109572	0.00139986	0.0457919	0.0318307	chr15	napu_chr15_23129675_23129675_INS_126	7.30684e-05	chr15:22559123:G:C	0.964096
ENSG00000280118	chr15:24197429:C:T	0.0526316	5.61017e-07	-0.106408	0.0191656	0.00169983	0.0648224	0.0450591	chr15	napu_chr15_24474738_24475187_DEL_-449	0.000128495	chr15:24199159:T:C	0.136363
ENSG00000291258	chr15:28830355:T:C	0.526316	4.59948e-18	-0.132042	0.0110463	9.999e-05	4.12956e-10	2.87052e-10	chr15	napu_chr15_28850655_28850725_DEL_-70	5.83637e-26	chr15:28832823:T:C	0.142857
ENSG00000289209	chr15:28830355:T:C	0.526316	1.37504e-16	-0.129888	0.0117408	9.999e-05	4.84004e-09	3.36439e-09	chr15	napu_chr15_28850655_28850725_DEL_-70	6.5024e-23	chr15:28830504:G:C	0.142857
ENSG00000269930	chr15:30467473:C:T	0.184931	9.89616e-08	0.145128	0.0242101	0.00039996	0.0160156	0.0111327	chr15	napu_chr15_30929733_30929882_DEL_-149	1.30726e-06	chr15:30467473:C:T	0.795442
ENSG00000284906	chr15:30618790:T:A	0.0657895	9.2963e-09	0.191312	0.0290495	9.999e-05	0.00327148	0.00227406	chr15	napu_chr15_30929733_30929882_DEL_-149	0.0158966	chr15:30618790:T:A	0.347562
HERC2P10	chr15:30798628:C:A	0.440789	8.54948e-07	-0.0885713	0.0162723	0.00189981	0.0710336	0.0493766	chr15	napu_chr15_31510571_31511062_DEL_-491	8.59236e-06	chr15:30798628:C:A	0.52506
GREM1	chr15:32666754:C:T	0.230263	5.7457e-08	-0.102927	0.0167866	0.00039996	0.0121206	0.0084252	chr15	napu_chr15_32204311_32204311_INS_332	1.15376e-06	chr15:32666754:C:T	0.994987
HNRNPLP2	chr15:34490810:A:G	0.315789	1.13501e-07	-0.0863291	0.0144851	0.00019998	0.0214658	0.0149213	chr15	napu_chr15_34409812_34415058_DEL_-5246	4.33441e-07	chr15:34490810:A:G	0.429281
GOLGA8B	chr15:35172595:G:A	0.04	4.96118e-07	-0.141252	0.0252972	0.00149985	0.0527003	0.0366328	chr15	napu_chr15_34598594_34598802_DEL_-208	1.0915e-05	chr15:35172595:G:A	0.355174
KNSTRN	chr15:40421951:C:T	0.0592105	4.33357e-12	0.206828	0.0244282	9.999e-05	7.76461e-06	5.39731e-06	chr15	napu_chr15_41031449_41031449_INS_180	1.15144e-12	chr15:40421951:C:T	0.999195
LRRC57	chr15:42545300:T:A	0.276316	1.24828e-09	0.0749899	0.0105905	9.999e-05	0.000649683	0.000451605	chr15	napu_chr15_42815781_42815926_DEL_-145	2.72802e-08	chr15:42545300:T:A	0.609573
ADAL	chr15:43392716:C:A	0.328947	1.06571e-09	0.110731	0.0155529	9.999e-05	0.000576186	0.000400516	chr15	napu_chr15_43273724_43273724_INS_154	4.69607e-09	chr15:43392716:C:A	0.200094
CKMT1B	chr15:43597023:A:G	0.148649	3.25345e-07	-0.111575	0.0196021	9.999e-05	0.0217371	0.0151098	chr15	napu_chr15_43273724_43273724_INS_154	1.18123e-06	chr15:43598506:T:C	0.169979
ENSG00000275601	chr15:43646090:C:T	0.131579	2.17466e-07	-0.106906	0.0184484	0.00029997	0.0168915	0.0117415	chr15	napu_chr15_43689974_43690081_DEL_-107	8.09987e-05	chr15:43646090:C:T	0.445128
CATSPER2	chr15:43646090:C:T	0.131579	7.51931e-11	-0.100856	0.0129824	9.999e-05	9.34178e-05	6.49362e-05	chr15	napu_chr15_43368229_43368555_DEL_-326	2.82121e-11	chr15:43646090:C:T	0.999311
SORD2P	chr15:45072694:C:T	0.479452	5.93552e-14	0.139924	0.0146892	9.999e-05	2.89322e-07	2.01112e-07	chr15	napu_chr15_45160613_45160613_INS_53	1.0387e-15	chr15:45072694:C:T	0.473816
SLC28A2-AS1	chr15:45281291:G:C	0.473684	7.86771e-17	0.113999	0.0101715	9.999e-05	3.33813e-09	2.32039e-09	chr15	napu_chr15_45277714_45277714_INS_312	0.0473394	chr15:45283291:A:G	0.0640937
SLC12A1	chr15:48207506:C:T	0.184211	4.11649e-17	0.145933	0.0128277	9.999e-05	1.54543e-09	1.07425e-09	chr15	napu_chr15_47552805_47552805_INS_115	4.64519e-23	chr15:48207506:C:T	0.972089
FBN1-DT	chr15:48916596:A:T	0.125	4.77845e-07	0.121715	0.0217607	0.00049995	0.0354247	0.0246243	chr15	napu_chr15_48529838_48529892_DEL_-54	9.09388e-05	chr15:48916596:A:T	0.979572
GABPB1-AS1	chr15:50369685:T:C	0.328947	1.60191e-07	0.0787794	0.0134148	0.00019998	0.0195939	0.01362	chr15	napu_chr15_50085888_50085888_INS_66	1.58117e-06	chr15:50369685:T:C	0.242405
TMOD3	chr15:51952109:C:G	0.148649	2.81469e-10	0.149206	0.0200387	9.999e-05	0.000210435	0.000146277	chr15	napu_chr15_51697177_51697290_DEL_-113	4.06357e-10	chr15:51952109:C:G	0.035904
RBPMS2	chr15:64805571:C:G	0.434211	2.89e-09	0.0968482	0.0140883	9.999e-05	0.000987816	0.000686647	chr15	napu_chr15_64582341_64582410_DEL_-69	3.97359e-07	chr15:64805571:C:G	0.612535
HEXA	chr15:72345454:T:C	0.414474	8.24489e-08	-0.0700406	0.011595	0.00029997	0.0122258	0.00849837	chr15	napu_chr15_72347196_72347196_INS_319	3.18452e-06	chr15:72346551:T:C	0.212473
PML	chr15:73432517:C:T	0.0657895	1.10649e-06	-0.128786	0.0239557	0.00219978	0.0678665	0.0471751	chr15	napu_chr15_73832984_73833065_DEL_-81	2.20428e-05	chr15:73432517:C:T	0.876968
NRG4	chr15:76057771:T:G	0.210526	2.39101e-12	-0.131126	0.0152248	9.999e-05	5.82597e-06	4.04973e-06	chr15	napu_chr15_75530555_75530555_INS_100	1.19481e-13	chr15:76057771:T:G	0.483564
CIB2	chr15:78131254:A:C	0.453947	4.34035e-08	0.121636	0.0196129	9.999e-05	0.00976468	0.00678758	chr15	napu_chr15_77535454_77535538_DEL_-84	3.8198e-05	chr15:78131254:A:C	0.967165
CHRNA5	chr15:78544020:G:A	0.2	1.72839e-09	0.139884	0.0199808	9.999e-05	0.00106252	0.000738578	chr15	napu_chr15_77885441_77885998_DEL_-557	2.4874e-09	chr15:78544020:G:A	0.154114
ARNT2-DT	chr15:80427163:A:C	0.0657895	2.60053e-07	-0.172415	0.029989	0.00049995	0.0331909	0.0230715	chr15	napu_chr15_81100244_81100244_INS_314	4.76056e-06	chr15:80427163:A:C	0.98855
MESD	chr15:80979065:C:A	0.203947	2.99007e-09	0.0724156	0.010547	9.999e-05	0.00135786	0.000943869	chr15	napu_chr15_81129756_81129833_DEL_-77	4.42421e-08	chr15:80979065:C:A	0.119534
CPEB1	chr15:82534106:T:C	0.0328947	1.33638e-08	0.13838	0.0213033	9.999e-05	0.0036808	0.00255858	chr15	napu_chr15_82523942_82523942_INS_147	1.16623e-08	chr15:82534106:T:C	0.121969
RAMAC	chr15:82930918:TG:T	0.118056	1.53428e-10	-0.139902	0.0184219	9.999e-05	0.000165895	0.000115316	chr15	napu_chr15_82527987_82528449_DEL_-462	1.23215e-10	chr15:82930918:TG:T	0.252567
ENSG00000275120	chr15:84543364:C:T	0.0592105	3.8913e-07	0.13877	0.024578	0.00129987	0.0399183	0.0277479	chr15	napu_chr15_85272089_85272089_INS_317	7.69374e-05	chr15:84543364:C:T	0.620503
IDH2	chr15:90561647:C:T	0.054054	6.11588e-07	0.178772	0.0323292	0.0019998	0.0634145	0.0440805	chr15	napu_chr15_90008427_90008427_INS_84	1.89906e-05	chr15:90561647:C:T	0.978474
ENSG00000228998	chr15:90277853:A:G	0.0592105	6.38154e-07	-0.192199	0.0348264	0.0019998	0.0668855	0.0464932	chr15	napu_chr15_90008427_90008427_INS_84	6.31028e-06	chr15:90277853:A:G	0.181451
CRTC3	chr15:90886007:T:C	0.0592105	1.239e-07	-0.110108	0.0185438	0.00039996	0.0239147	0.0166235	chr15	napu_chr15_89765654_89765654_INS_100	3.39204e-06	chr15:90886007:T:C	0.985313
LINC00923	chr15:98012113:T:C	0.0460526	8.13136e-08	-0.10016	0.0165717	9.999e-05	0.0151293	0.0105166	chr15	napu_chr15_98247331_98247331_INS_120	6.8451e-07	chr15:98012113:T:C	0.638231
ENSG00000270127	chr15:100574435:T:C	0.453947	6.90924e-10	-0.108533	0.0150199	9.999e-05	0.000525013	0.000364945	chr15	napu_chr15_100554385_100558017_DEL_-3632	0.00236029	chr15:100574435:T:C	0.556577
PRKXP1	chr15:100550039:G:T	0.326667	5.97776e-10	-0.103187	0.0142101	9.999e-05	0.000408163	0.000283721	chr15	napu_chr15_100554385_100558017_DEL_-3632	0.000385359	chr15:100550041:G:T	0.115845
LINS1	chr15:100553925:C:T	0.16	1.24078e-08	0.0622342	0.00955372	0.00029997	0.00464728	0.0032304	chr15	napu_chr15_100582183_100582581_DEL_-398	1.88564e-06	chr15:100553925:C:T	0.957248
WASIR2	chr16_30347_30516_DEL_-169	0.401316	1.11357e-09	-0.0942805	0.0132623	9.999e-05	0.000551412	0.000383295	chr16	napu_chr16_30347_30516_DEL_-169	0.799565	chr16:33887:C:A	0.172561
NPRL3	chr16:78992:C:CCTGT	0.34	7.44872e-07	0.0645465	0.0117812	0.00159984	0.0705497	0.0490403	chr16	napu_chr16_138399_138498_DEL_-99	0.0053695	chr16:78992:C:CCTGT	0.546231
MRPL28	chr16:373808:C:A	0.366667	4.14131e-07	0.0655866	0.0116492	0.00069993	0.0533583	0.0370902	chr16	napu_chr16_370390_370390_INS_1849	0.000137712	chr16:373808:C:A	0.371859
WFIKKN1	chr16:627020:G:T	0.24	4.5429e-09	0.102499	0.0151562	9.999e-05	0.0024217	0.00168336	chr16	napu_chr16_584944_585100_DEL_-156	2.80407e-07	chr16:627020:G:T	0.513718
CEROX1	chr16:984421:C:G	0.243421	1.4713e-08	-0.0848707	0.0131139	9.999e-05	0.00518158	0.0036018	chr16	napu_chr16_1011207_1011207_INS_1360	2.94925e-06	chr16:984421:C:G	0.763926
FAHD1	chr16:1868542:CAAAATAAAAT:C	0.148649	1.34267e-09	0.122654	0.0173658	9.999e-05	0.000836802	0.000581675	chr16	napu_chr16_1871894_1871894_INS_3846	0.00787953	chr16:1868542:CAAAATAAAAT:C	0.0728198
PDPK1	chr16:2660414:T:C	0.206667	3.36374e-08	0.097879	0.0156215	9.999e-05	0.00790111	0.00549219	chr16	napu_chr16_2466524_2466524_INS_459	6.87847e-07	chr16:2660414:T:C	0.946311
ENSG00000280402	chr16:2082570:G:A	0.0555556	4.74254e-08	-0.2449	0.0396302	0.00209979	0.0432847	0.0300879	chr16	napu_chr16_1735694_1737017_DEL_-1323	1.2812e-05	chr16:2082570:G:A	0.824133
ENSG00000290728	chr16:2555501:A:G	0.297297	1.45962e-07	0.0861946	0.0146187	0.00029997	0.0245657	0.017076	chr16	napu_chr16_2466524_2466524_INS_459	3.63595e-05	chr16:2555501:A:G	0.960235
SRRM2	chr16:3590814:C:G	0.0592105	1.45441e-07	-0.0701579	0.011897	0.00019998	0.0235259	0.0163532	chr16	napu_chr16_3417186_3417255_DEL_-69	4.7751e-06	chr16:3590814:C:G	0.992146
ENSG00000276791	chr16:2788243:C:G	0.342105	1.15853e-07	-0.0827167	0.013891	0.00029997	0.0167626	0.011652	chr16	napu_chr16_2886375_2886688_DEL_-313	1.75011e-06	chr16:2788243:C:G	0.708755
ENSG00000272079	chr16:3004087:G:C	0.263158	4.71052e-08	-0.104602	0.0169223	0.00029997	0.0106792	0.00742328	chr16	napu_chr16_3197581_3197581_INS_799	2.21315e-05	chr16:3004087:G:C	0.738135
NMRAL1	chr16:4473098:T:C	0.266667	1.72957e-07	-0.103759	0.0177271	0.00049995	0.0324658	0.0225675	chr16	napu_chr16_3529470_3529470_INS_68	2.16177e-07	chr16:4473098:T:C	0.0447307
RMI2	chr16:11345446:G:T	0.315789	3.83107e-09	-0.117252	0.0172305	9.999e-05	0.00236835	0.00164628	chr16	napu_chr16_11223080_11223140_DEL_-60	5.41357e-08	chr16:11345446:G:T	0.999951
ENSG00000262267	chr16:13792775:C:T	0.105263	9.88326e-14	0.155096	0.0165016	9.999e-05	5.75557e-07	4.00079e-07	chr16	napu_chr16_12970326_12970476_DEL_-150	7.92407e-16	chr16:13792775:C:T	0.5
PKD1P3	chr16:14920721:G:C	0.0616438	7.68985e-07	-0.146234	0.0267313	0.00149985	0.0555351	0.0386034	chr16	napu_chr16_15022336_15022336_INS_327	0.0158144	chr16:14920721:G:C	0.481782
ENSG00000275910	chr16:14889311:C:G	0.0855263	2.22986e-09	-0.243987	0.0351655	0.00019998	0.00643002	0.00446961	chr16	napu_chr16_14917179_15030406_INV_113228	3.57996e-07	chr16:14889311:C:G	0.966888
ENSG00000260735	chr16:14889311:C:G	0.0855263	5.06906e-07	-0.110993	0.0198977	0.00169983	0.0461093	0.0320513	chr16	napu_chr16_14917179_15030406_INV_113228	0.00251102	chr16:14889311:C:G	0.448462
NOMO3	chr16:16227375:A:T	0.459459	1.76215e-14	0.128538	0.0130776	9.999e-05	2.20516e-07	1.53284e-07	chr16	napu_chr16_16448197_16448197_INS_104	2.42805e-17	chr16:16227375:A:T	0.258521
PKD1P1	chr16:16234565:C:T	0.465278	2.60702e-07	0.0891387	0.0155061	0.00119988	0.039968	0.0277824	chr16	napu_chr16_17132481_17132536_DEL_-55	2.41588e-06	chr16:16234565:C:T	0.242027
NPIPA9	chr16:16229659:T:C	0.114865	1.13403e-09	-0.11251	0.0158366	0.00019998	0.000829147	0.000576353	chr16	napu_chr16_16227841_16228032_DEL_-191	0.0139387	chr16:16229659:T:C	0.44032
ENSG00000285628	chr16:18392331:C:T	0.1875	6.78826e-12	0.146109	0.0174837	9.999e-05	1.59299e-05	1.10731e-05	chr16	napu_chr16_18884993_18884993_INS_309	9.91207e-13	chr16:18392331:C:T	0.999958
PKD1P4	chr16:18392331:C:T	0.1875	1.25539e-07	0.104086	0.0175396	0.00049995	0.0202731	0.0140921	chr16	napu_chr16_18956243_18956402_DEL_-159	5.06664e-06	chr16:18392331:C:T	0.844824
PKD1P5	chr16:18392331:C:T	0.1875	2.55243e-12	0.13931	0.0162052	9.999e-05	6.88178e-06	4.78364e-06	chr16	napu_chr16_17747381_17747381_INS_67	1.49633e-13	chr16:18392331:C:T	0.998729
ENSG00000261195	chr16:19748253:T:C	0.355263	4.63506e-07	0.101427	0.0181081	0.00179982	0.0572364	0.0397859	chr16	napu_chr16_19321669_19321669_INS_628	1.47214e-06	chr16:19766383:C:A	0.124752
ACSM5	chr16:20411678:G:A	0.190789	1.51763e-07	0.118549	0.0201398	0.00039996	0.0221295	0.0153826	chr16	napu_chr16_20263403_20263473_DEL_-70	5.56404e-06	chr16:20411678:G:A	0.306059
ENSG00000291066	chr16:21797358:T:C	0.06	1.07835e-09	0.224215	0.0315051	9.999e-05	0.000445764	0.000309858	chr16	napu_chr16_21819089_21819251_DEL_-162	2.82583e-06	chr16:21797358:T:C	0.1523
NUPR1	chr16:28581995:T:C	0.08	1.71428e-07	0.152165	0.0259873	0.00039996	0.0225951	0.0157062	chr16	napu_chr16_28993997_28994434_DEL_-437	1.62821e-06	chr16:28581995:T:C	0.0782674
ENSG00000260953	chr16:29264692:C:T	0.385135	9.04823e-09	0.123619	0.0187515	0.00019998	0.00935201	0.00650073	chr16	napu_chr16_28649168_28649340_DEL_-172	4.21791e-08	chr16:29264692:C:T	0.0625673
BOLA2-SMG1P6	chr16:30285384:T:C	0.356164	1.57397e-07	-0.095608	0.016268	0.00029997	0.0198638	0.0138076	chr16	napu_chr16_30124000_30124000_INS_3106	1.59783e-05	chr16:30285384:T:C	0.269179
ENSG00000288632	chr16:30306952:C:A	0.361842	3.28572e-07	-0.0716144	0.0125872	0.00059994	0.0309941	0.0215445	chr16	napu_chr16_30124000_30124000_INS_3106	7.46728e-06	chr16:30306952:C:A	0.103335
SMG1P5	chr16:30308986:G:T	0.18	3.14738e-10	0.114324	0.0154105	9.999e-05	0.000183313	0.000127424	chr16	napu_chr16_29449170_29449282_DEL_-112	7.65855e-07	chr16:30308986:G:T	0.191281
ZNF768	chr16:30350674:G:C	0.0526316	1.21856e-06	-0.164366	0.0307176	0.0019998	0.0643872	0.0447566	chr16	napu_chr16_31169640_31169690_DEL_-50	1.86581e-05	chr16:30350674:G:C	0.799931
CFAP119	chr16:30762284:G:T	0.337838	1.5218e-06	0.0846544	0.0159943	0.00229977	0.0700593	0.0486993	chr16	napu_chr16_31012885_31013258_DEL_-373	7.44414e-06	chr16:30762284:G:T	0.18667
ENSG00000260267	chr16:31424878:T:C	0.105263	8.63639e-07	0.104081	0.0191309	0.00119988	0.0504213	0.0350486	chr16	napu_chr16_31427961_31427961_INS_59	0.000687679	chr16:31425334:C:G	0.165714
KRBOX5	chr16:31711449:G:A	0.171053	3.02262e-07	-0.0760563	0.0133179	0.00049995	0.0295715	0.0205556	chr16	napu_chr16_31427961_31427961_INS_59	8.45255e-08	chr16:31711449:G:A	0.0261498
ENSG00000289119	chr16:48589306:T:C	0.406667	1.30886e-13	0.145206	0.0155647	9.999e-05	1.64365e-06	1.14253e-06	chr16	napu_chr16_48616972_48617403_INV_431	2.5304e-12	chr16:48589306:T:C	0.0342539
HEATR3	chr16:50053730:A:G	0.421053	4.85635e-07	-0.0490764	0.00878059	0.0009999	0.0432591	0.0300701	chr16	napu_chr16_49783395_49783395_INS_129	2.45511e-05	chr16:50053730:A:G	0.236263
ENSG00000261056	chr16:54204096:G:A	0.0479452	2.62032e-07	-0.132445	0.0230447	0.00079992	0.0295979	0.0205739	chr16	napu_chr16_52870336_52870461_DEL_-125	5.63767e-07	chr16:54204096:G:A	0.220234
MT1G	chr16:56670032:C:G	0.0743243	1.71935e-08	-0.180418	0.0280454	9.999e-05	0.00434828	0.00302256	chr16	napu_chr16_55798361_55798649_INV_288	8.69219e-08	chr16:56670032:C:G	0.484817
LINC00920	chr16:66408503:C:T	0.164474	4.02374e-07	-0.118009	0.0209329	0.00059994	0.0344771	0.0239656	chr16	napu_chr16_66379896_66380031_DEL_-135	4.70214e-05	chr16:66408503:C:T	0.983403
PDP2	chr16:65956752:A:C	0.0789474	6.56888e-07	0.121848	0.0221088	0.00089991	0.0447946	0.0311374	chr16	napu_chr16_66683149_66683149_INS_84	7.04615e-06	chr16:65956752:A:C	0.557654
PDF	chr16:69330540:A:G	0.407895	2.74296e-08	-0.106138	0.0168029	9.999e-05	0.00487747	0.00339041	chr16	napu_chr16_70092034_70092181_DEL_-147	2.03959e-07	chr16:69330540:A:G	0.157176
EXOSC6	chr16:70263665:C:T	0.151316	1.74544e-11	0.118418	0.0145733	9.999e-05	3.95441e-05	2.74877e-05	chr16	napu_chr16_69820525_69820695_DEL_-170	2.99964e-10	chr16:70263665:C:T	0.978497
DDX19A-DT	chr16:70205673:G:C	0.351351	3.14219e-07	0.0829326	0.0145473	0.00079992	0.0278688	0.0193721	chr16	napu_chr16_70463950_70463950_INS_323	6.49013e-05	chr16:70205673:G:C	0.0180739
ZNF19	chr16:71566486:A:C	0.0723684	3.20888e-07	-0.120188	0.0211021	0.00029997	0.030324	0.0210787	chr16	napu_chr16_72351798_72351798_INS_63	3.01258e-06	chr16:71566486:A:C	0.945186
HP	chr16:72056062:T:TGTGTGTGTGC	0.111111	8.25679e-07	0.139583	0.0256018	0.00159984	0.047083	0.0327282	chr16	napu_chr16_71800243_71800673_DEL_-430	1.44193e-06	chr16:72056062:T:TGTGTGTGTGC	0.129076
HPR	chr16:72059937:ACAG:A	0.104167	2.01859e-11	0.212161	0.0262246	9.999e-05	3.25405e-05	2.26194e-05	chr16	napu_chr16_71733510_71733510_INS_75	5.42075e-12	chr16:72059937:ACAG:A	0.632949
TXNL4B	chr16:72059887:T:A	0.109589	3.12378e-12	0.150615	0.0176219	9.999e-05	7.76461e-06	5.39731e-06	chr16	napu_chr16_72837768_72837768_INS_136	1.7075e-13	chr16:72059887:T:A	0.587183
ENSG00000259972	chr16:74311479:C:T	0.171053	2.91865e-08	-0.0766422	0.0121632	0.00029997	0.00776953	0.00540072	chr16	napu_chr16_74255516_74255846_DEL_-330	0.00755898	chr16:74311479:C:T	0.0375303
KARS1	chr16:76621716:T:C	0.0592105	7.87954e-09	0.134319	0.0202693	9.999e-05	0.00400908	0.00278678	chr16	napu_chr16_74990959_74990959_INS_331	7.26615e-08	chr16:76642523:C:A	0.345362
ADAMTS18	chr16:77356231:T:C	0.486667	2.48356e-09	-0.105178	0.0152174	9.999e-05	0.00166483	0.00115725	chr16	napu_chr16_78144429_78144429_INS_578	2.8516e-09	chr16:77356231:T:C	0.184525
CENPN-AS1	chr16:81016195:T:C	0.131579	2.87507e-07	-0.121917	0.0213006	0.00079992	0.0476981	0.0331557	chr16	napu_chr16_80568371_80568439_DEL_-68	3.28962e-06	chr16:81016195:T:C	0.837759
PLCG2	chr16:82710021:A:C	0.0592105	4.82089e-08	-0.154665	0.0250448	0.00039996	0.0141297	0.00982181	chr16	napu_chr16_82448915_82449242_DEL_-327	9.9771e-07	chr16:82710021:A:C	0.493755
NECAB2	chr16:84617322:C:G	0.0526316	3.83685e-07	0.143753	0.0254442	0.0019998	0.0633606	0.044043	chr16	napu_chr16_83434904_83434904_INS_210	1.14113e-05	chr16:84617322:C:G	0.987759
HSDL1	chr16:84115633:C:G	0.0592105	3.76377e-07	0.122278	0.0216243	0.00289971	0.0629346	0.0437469	chr16	napu_chr16_83434904_83434904_INS_210	1.9207e-05	chr16:84115633:C:G	0.599499
ENSG00000276337	chr16:86853083:G:T	0.0657895	4.03355e-07	-0.0896724	0.0159081	0.00189981	0.0657847	0.045728	chr16	napu_chr16_88122050_88122255_DEL_-205	4.73702e-05	chr16:86853083:G:T	0.94761
ENSG00000260671	chr16:87730661:A:T	0.460526	5.81708e-08	-0.167659	0.0273578	0.00289971	0.0614617	0.042723	chr16	napu_chr16_87502292_87502292_INS_629	2.43246e-06	chr16:87730661:A:T	0.995166
ENSG00000260166	chr16:88087524:G:A	0.381579	1.84778e-12	-0.114205	0.0131634	9.999e-05	6.88178e-06	4.78364e-06	chr16	napu_chr16_88284022_88284103_DEL_-81	4.6348e-12	chr16:88087524:G:A	1
CENPBD1P	chr16:89972488:G:C	0.0855263	1.5442e-07	-0.177346	0.0301512	0.00049995	0.0244092	0.0169673	chr16	napu_chr16_89901367_89902259_DEL_-892	2.37661e-05	chr16:89972488:G:C	0.629199
DBNDD1	chr16:90019379:G:C	0.0526316	1.06521e-09	0.161563	0.0226922	9.999e-05	0.000903722	0.000628192	chr16	napu_chr16_90047819_90047819_INS_450	1.02566e-05	chr16:90019379:G:C	0.945384
ENSG00000290739	chr16:90094124:G:A	0.0789474	1.49418e-10	0.211148	0.0277797	9.999e-05	0.000219197	0.000152367	chr16	napu_chr16_90047819_90047819_INS_450	4.87476e-08	chr16:90094124:G:A	0.399037
C17orf97	chr17:409857:G:A	0.440789	1.28508e-11	-0.110126	0.013429	9.999e-05	1.66136e-05	1.15484e-05	chr17	napu_chr17_753165_753348_DEL_-183	3.25963e-11	chr17:410351:G:T	0.332579
PITPNA-AS1	chr17:1505724:G:C	0.0810811	4.43144e-07	-0.148651	0.0264846	0.00179982	0.0550222	0.0382468	chr17	napu_chr17_942333_942333_INS_57	0.000601387	chr17:1505724:G:C	0.170744
RILP	chr17:1652976:C:G	0.532895	1.60057e-11	-0.111216	0.0136514	9.999e-05	2.40929e-05	1.67474e-05	chr17	napu_chr17_1689297_1689297_INS_221	6.71278e-10	chr17:1652976:C:G	0.882993
ENSG00000263272	chr17:5433471:G:T	0.0986842	2.97534e-09	0.177078	0.0257861	9.999e-05	0.00133072	0.000925006	chr17	napu_chr17_4595925_4596005_DEL_-80	2.67514e-08	chr17:5433471:G:T	0.58909
ENSG00000290366	chr17:6654819:G:A	0.118421	2.47608e-09	-0.128897	0.0186471	9.999e-05	0.00113111	0.000786254	chr17	napu_chr17_5863031_5863031_INS_51	1.11658e-07	chr17:6654819:G:A	0.337259
ELP5	chr17:7251215:G:A	0.166667	4.00421e-08	0.0967305	0.0155464	0.00019998	0.00928875	0.00645676	chr17	napu_chr17_7243166_7243218_DEL_-52	7.65676e-05	chr17:7251215:G:A	0.109513
GPS2	chr17:6901134:G:A	0.0986842	5.09657e-07	-0.108198	0.0194015	0.00159984	0.0554537	0.0385468	chr17	napu_chr17_7028436_7028436_INS_52	2.8481e-05	chr17:6901134:G:A	0.982249
KRBA2	chr17:8373318:A:G	0.25	1.88383e-08	-0.0754752	0.011774	0.00019998	0.00501213	0.00348401	chr17	napu_chr17_8343293_8344650_DEL_-1357	5.16781e-07	chr17:8373318:A:G	0.346477
CDRT4	chr17:15540420:A:G	0.519737	5.77904e-11	-0.0640758	0.00818021	9.999e-05	5.87402e-05	4.08313e-05	chr17	napu_chr17_15635388_15635445_DEL_-57	5.638e-11	chr17:15540420:A:G	0.432914
TVP23C-CDRT4	chr17:15540420:A:G	0.519737	7.95515e-10	0.0874577	0.0121614	9.999e-05	0.000483769	0.000336276	chr17	napu_chr17_16312089_16312142_DEL_-53	1.35408e-10	chr17:15540420:A:G	0.106946
TVP23C	chr17:15540420:A:G	0.519737	2.55805e-09	-0.0476458	0.00690075	9.999e-05	0.00100893	0.000701325	chr17	napu_chr17_15502137_15502137_INS_52	8.70367e-07	chr17:15540420:A:G	0.348866
MEIS3P1	chr17:15790328:T:C	0.36	2.62866e-08	0.0990376	0.0156525	9.999e-05	0.00579785	0.00403018	chr17	napu_chr17_15886243_15890478_DEL_-4235	1.39042e-07	chr17:15790328:T:C	0.189743
ZSWIM7	chr17:16006414:A:G	0.342105	3.8634e-14	0.150876	0.0156629	9.999e-05	3.60128e-07	2.50331e-07	chr17	napu_chr17_16095668_16095668_INS_94	1.8464e-16	chr17:16017757:A:G	0.171608
CENPV	chr17:16340828:C:A	0.440789	6.11371e-07	0.0943298	0.0170583	0.00119988	0.0564911	0.0392679	chr17	napu_chr17_16345411_16345411_INS_311	2.33807e-06	chr17:16341343:C:T	0.104069
TRPV2	chr17:16415618:T:C	0.440789	8.24991e-12	0.11554	0.0139053	9.999e-05	1.72746e-05	1.20078e-05	chr17	napu_chr17_15868238_15868755_DEL_-517	2.77675e-11	chr17:16415618:T:C	0.999977
ENSG00000290976	chr17:16805239:C:A	0.226667	5.65477e-07	0.120027	0.0216266	0.00169983	0.0532665	0.0370264	chr17	napu_chr17_16602135_16602982_DEL_-847	0.000143446	chr17:16805239:C:A	0.854086
ENSG00000290979	chr17:16756393:A:G	0.25	5.07417e-10	-0.151851	0.0207968	9.999e-05	0.000369587	0.000256906	chr17	napu_chr17_16602135_16602982_DEL_-847	1.70622e-07	chr17:16756393:A:G	0.822725
KRT17P1	chr17:16813191:C:G	0.289474	2.32411e-07	-0.0910436	0.0157572	0.00029997	0.0283923	0.019736	chr17	napu_chr17_16345411_16345411_INS_311	1.38054e-06	chr17:16813191:C:G	0.145318
ENSG00000290659	chr17:18557964:C:T	0.22	3.51305e-14	-0.107149	0.0110962	9.999e-05	3.60441e-07	2.50548e-07	chr17	napu_chr17_18298410_18298410_INS_750	5.98306e-16	chr17:18557964:C:T	0.487059
ENSG00000290544	chr17:19636305:A:ATT	0.0666667	1.54901e-07	-0.215187	0.0365895	0.00159984	0.0468542	0.0325691	chr17	napu_chr17_19440807_19440807_INS_142	3.54604e-07	chr17:19636305:A:ATT	0.0411822
ALDH3A1	chr17:19744958:G:C	0.106667	4.60818e-10	0.164568	0.0224659	9.999e-05	0.000505029	0.000351054	chr17	napu_chr17_20715050_20715050_INS_62	1.66725e-09	chr17:19744958:G:C	0.913072
ABHD17AP6	chr17:20837982:G:A	0.447368	2.7696e-08	0.0838143	0.0132739	9.999e-05	0.00802025	0.00557501	chr17	napu_chr17_21667860_21667979_DEL_-119	1.73859e-07	chr17:20838089:G:A	0.154444
ENSG00000264956	chr17:22287388:A:G	0.0723684	2.82663e-07	0.0973358	0.0169931	0.00029997	0.0248028	0.0172409	chr17	napu_chr17_21467016_21468823_DEL_-1807	1.01506e-05	chr17:22287388:A:G	0.988954
ENSG00000214719	chr17:30600571:A:T	0.126667	3.70501e-13	0.157916	0.0174075	9.999e-05	1.85526e-06	1.28962e-06	chr17	napu_chr17_30156248_30156248_INS_814	2.05023e-15	chr17:30609206:T:C	0.0325813
TBC1D3L	chr17:38267570:T:C	0.283784	5.49618e-07	0.0958931	0.0172553	0.00089991	0.0439226	0.0305313	chr17	napu_chr17_38472429_38472429_INS_52	0.00164328	chr17:38267570:T:C	0.583096
GPR179	chr17:38343912:G:C	0.467105	2.93102e-10	-0.0950687	0.0127849	9.999e-05	0.000187319	0.000130208	chr17	napu_chr17_37903469_37903469_INS_221	5.43649e-09	chr17:38343912:G:C	0.999958
PNMT	chr17:39232578:G:A	0.0723684	2.85997e-08	0.152558	0.0241918	9.999e-05	0.00501845	0.0034884	chr17	napu_chr17_39323875_39324398_DEL_-523	5.57447e-07	chr17:39232578:G:A	0.997741
RPL27	chr17:42997692:C:T	0.256579	6.65598e-07	0.0707648	0.0128479	0.00089991	0.0443781	0.0308479	chr17	napu_chr17_42967115_42967325_DEL_-210	8.87624e-06	chr17:42997692:C:T	0.0795703
NBR2	chr17:43187470:G:A	0.236842	6.69031e-19	-0.134721	0.0108034	9.999e-05	2.30191e-10	1.60009e-10	chr17	napu_chr17_43128198_43128324_DEL_-126	1.32991e-10	chr17:43187470:G:A	0.455958
ENSG00000279602	chr17:43372023:A:G	0.348684	2.42755e-09	-0.121401	0.0175503	9.999e-05	0.000893128	0.000620828	chr17	napu_chr17_43359678_43359678_INS_12139	7.63693e-07	chr17:43372023:A:G	0.995798
DBF4B	chr17:44941408:G:A	0.0657895	2.0797e-07	-0.156364	0.0269304	0.00029997	0.0246978	0.0171678	chr17	napu_chr17_44951939_44951939_INS_100	2.30211e-06	chr17:44941408:G:A	0.783525
DCAKD	chr17:44283181:G:A	0.0657895	5.70774e-07	0.119375	0.0215184	0.00149985	0.0453018	0.03149	chr17	napu_chr17_44590787_44591077_DEL_-290	0.000257966	chr17:44283181:G:A	0.442816
LRRC37A4P	chr17:46138050:A:AG	0.0526316	1.14458e-11	-0.215383	0.0261738	9.999e-05	2.16263e-05	1.50328e-05	chr17	napu_chr17_45969567_45969669_DEL_-102	1.34972e-05	chr17:46138050:A:AG	0.151428
ENSG00000291175	chr17:45849924:G:A	0.0479452	5.325e-09	-0.246841	0.0367125	9.999e-05	0.00180403	0.00125401	chr17	napu_chr17_45969567_45969669_DEL_-102	0.000614743	chr17:45849924:G:A	0.0235805
KANSL1-AS1	chr17:46284683:T:TA	0.0526316	7.90089e-07	0.205659	0.0376422	0.00209979	0.0577603	0.0401501	chr17	napu_chr17_45969567_45969669_DEL_-102	0.000530511	chr17:46291858:A:G	0.0839763
ARL17B	chr17:46553269:A:G	0.438356	1.19004e-13	-0.0876308	0.0093695	9.999e-05	8.55725e-07	5.94829e-07	chr17	napu_chr17_46237501_46238225_DEL_-724	3.11196e-15	chr17:46553269:A:G	0.328933
LRRC37A2	chr17:46544776:C:T	0.452703	3.83448e-08	-0.0760042	0.0121941	9.999e-05	0.00725258	0.00504139	chr17	napu_chr17_45717589_45717655_DEL_-66	8.11665e-07	chr17:46544776:C:T	0.463945
WNT3	chr17:46830897:C:T	0.276316	1.58134e-16	0.133908	0.0121438	9.999e-05	8.59392e-09	5.97377e-09	chr17	napu_chr17_46237501_46238225_DEL_-724	5.04586e-22	chr17:46830897:C:T	1
ENSG00000262879	chr17:47068293:G:T	0.0743243	1.80804e-09	0.138463	0.0198093	9.999e-05	0.000858806	0.00059697	chr17	napu_chr17_46896297_46896297_INS_91	4.04076e-05	chr17:47068293:G:T	0.99432
EFCAB13	chr17:47362903:C:T	0.506579	1.08074e-06	0.0800654	0.0148761	0.00149985	0.0634213	0.0440852	chr17	napu_chr17_47325026_47325026_INS_263	4.776e-05	chr17:47362903:C:T	0.141957
NGFR	chr17:49482709:C:G	0.440789	4.46016e-07	-0.0857548	0.0152831	0.00149985	0.0512406	0.0356182	chr17	napu_chr17_48827270_48830160_DEL_-2890	8.62994e-06	chr17:49482709:C:G	0.585513
PDK2	chr17:49204577:A:G	0.0723684	7.2045e-07	0.112968	0.0205868	0.00159984	0.0600717	0.0417568	chr17	napu_chr17_50350142_50350526_DEL_-384	3.05884e-05	chr17:49208133:C:T	0.215993
NME1-NME2	chr17:51147922:T:C	0.427632	1.54581e-09	0.108157	0.0153887	9.999e-05	0.000648629	0.000450873	chr17	napu_chr17_50476013_50476084_DEL_-71	1.19837e-08	chr17:51150697:G:A	0.118551
PCTP	chr17:55780783:A:G	0.453947	1.67161e-10	0.0886511	0.0117056	9.999e-05	0.000165895	0.000115316	chr17	napu_chr17_55500550_55500550_INS_1002	1.71593e-11	chr17:55804065:C:G	0.0897084
DGKE	chr17:56844665:C:A	0.375	4.38627e-07	-0.0391728	0.006976	0.00079992	0.0444975	0.0309309	chr17	napu_chr17_57450253_57450253_INS_140	1.91778e-05	chr17:56844665:C:A	0.127637
ENSG00000286788	chr17:58243009:C:G	0.105263	7.40391e-07	0.113708	0.0207484	0.00179982	0.0533583	0.0370902	chr17	napu_chr17_58726359_58726359_INS_56	3.96976e-06	chr17:58243009:C:G	0.222522
RAD51C	chr17:59019703:G:A	0.177632	8.69379e-09	-0.105897	0.0160394	9.999e-05	0.00189687	0.00131855	chr17	napu_chr17_58726454_58726608_DEL_-154	1.24888e-08	chr17:59019703:G:A	0.0426896
FTSJ3	chr17:63570730:T:G	0.0526316	2.73938e-08	-0.138227	0.021882	9.999e-05	0.00493357	0.0034294	chr17	napu_chr17_63094935_63094935_INS_78	1.63647e-08	chr17:63570730:T:G	0.0689245
PLEKHM1P1	chr17:64815246:A:C	0.394737	5.46264e-13	-0.104248	0.0116142	9.999e-05	1.81155e-06	1.25923e-06	chr17	napu_chr17_64422081_64422356_DEL_-275	1.44785e-13	chr17:64815246:A:C	0.999834
ENSG00000267731	chr17:68205335:C:G	0.157534	7.65278e-11	0.119295	0.0153644	9.999e-05	8.06809e-05	5.60826e-05	chr17	napu_chr17_68979525_68979525_INS_50	2.19425e-11	chr17:68205335:C:G	0.270029
ENSG00000290793	chr17:68168688:C:T	0.105263	1.13994e-12	0.127154	0.0144581	9.999e-05	3.96084e-06	2.75324e-06	chr17	napu_chr17_68035450_68035507_DEL_-57	1.15809e-14	chr17:68206073:G:C	0.195188
MRPL58	chr17:75022978:G:A	0.171053	3.01798e-07	-0.0949069	0.0166176	0.00049995	0.0368647	0.0256253	chr17	napu_chr17_74600223_74600223_INS_64	3.04271e-06	chr17:75022978:G:A	0.647362
LLGL2	chr17:75499567:A:AG	0.0723684	3.09767e-07	-0.118901	0.0208432	0.00049995	0.036345	0.025264	chr17	napu_chr17_74568644_74568644_INS_84	3.07243e-05	chr17:75499567:A:AG	0.902579
MXRA7	chr17:76711004:CGTCGCCGCGCCCG:C	0.412162	9.18741e-12	0.1031	0.0124476	9.999e-05	1.66136e-05	1.15484e-05	chr17	napu_chr17_76706212_76706296_DEL_-84	5.75294e-11	chr17:76711004:CGTCGCCGCGCCCG:C	0.935192
ENSG00000235296	chr17:81942024:G:A	0.28	3.29538e-07	-0.0828567	0.0145651	0.00089991	0.0366858	0.0255009	chr17	napu_chr17_81610654_81610977_DEL_-323	7.85093e-06	chr17:81942024:G:A	0.551772
CENPX	chr17:82022880:C:A	0.407895	9.3022e-10	0.0991591	0.0138625	9.999e-05	0.000482032	0.000335068	chr17	napu_chr17_81424524_81424524_INS_3826	3.05758e-09	chr17:82022880:C:A	0.909682
ENSG00000260011	chr17:82275489:G:A	0.06	8.77379e-10	-0.314268	0.0438469	0.00039996	0.0052308	0.00363601	chr17	napu_chr17_81424524_81424524_INS_3826	6.95317e-09	chr17:82275489:G:A	0.834429
FN3KRP	chr17:82721579:T:A	0.434211	7.48613e-16	-0.0819372	0.00770988	9.999e-05	1.66154e-08	1.15496e-08	chr17			chr17:82721579:T:A	0.647464
CLUL1	chr18:590969:C:T	0.111842	7.66131e-09	0.155626	0.0234601	9.999e-05	0.00199014	0.00138338	chr18	napu_chr18_10215_10215_INS_195	5.15399e-08	chr18:590969:C:T	0.466157
ENSG00000272688	chr18:3247258:A:C	0.427632	3.20928e-07	-0.0836034	0.0146789	0.00169983	0.04856	0.0337548	chr18	napu_chr18_2614459_2614656_DEL_-197	8.12035e-06	chr18:3247258:A:C	0.681438
DLGAP1-AS4	chr18:3148710:G:T	0.111842	1.33532e-07	-0.115689	0.0195463	0.00049995	0.0263071	0.0182865	chr18	napu_chr18_3997014_3997471_DEL_-457	2.40304e-05	chr18:3148714:C:T	0.495497
MIR3976HG	chr18:5721133:T:C	0.407895	3.40833e-10	-0.105418	0.0142475	9.999e-05	0.000193495	0.000134502	chr18	napu_chr18_6272607_6273075_DEL_-468	1.31306e-10	chr18:5721133:T:C	0.342305
MPPE1	chr18:11905954:C:T	0.394737	3.84503e-09	-0.0755735	0.0111072	9.999e-05	0.00145893	0.00101412	chr18	napu_chr18_12231211_12231211_INS_80	1.29205e-08	chr18:11905954:C:T	0.999987
EIF4A2P1	chr18:12911424:T:C	0.269737	6.20883e-13	0.116807	0.0130594	9.999e-05	2.60484e-06	1.81067e-06	chr18	napu_chr18_12396628_12396628_INS_284	4.78905e-14	chr18:12911424:T:C	0.58394
ZNF519	chr18:14132541:A:C	0.105263	5.03863e-07	-0.0633796	0.011359	0.00209979	0.0522445	0.036316	chr18	napu_chr18_13919715_13919715_INS_362	7.04633e-06	chr18:14133929:C:T	0.13198
MIB1	chr18:21733147:G:T	0.3	6.13575e-08	-0.0705476	0.0115369	9.999e-05	0.00765938	0.00532416	chr18	napu_chr18_20931907_20931907_INS_6628	6.68913e-07	chr18:21733147:G:T	0.266513
ENSG00000287611	chr18:24500129:T:A	0.177632	6.52802e-08	0.105206	0.0172486	0.00019998	0.0120083	0.00834719	chr18	napu_chr18_24938770_24938822_DEL_-52	1.06668e-06	chr18:24500129:T:A	0.998376
ENSG00000266489	chr18:24543779:A:G	0.243421	5.20623e-14	0.156068	0.016328	9.999e-05	1.4222e-06	9.88592e-07	chr18	napu_chr18_25033591_25033591_INS_674	1.9069e-16	chr18:24543779:A:G	0.498896
ENSG00000286605	chr18_30292604_30292933_DEL_-329	0.368421	1.75298e-07	-0.0876832	0.0149894	0.00039996	0.0218977	0.0152214	chr18	napu_chr18_30292604_30292933_DEL_-329	0.566251	chr18:30289230:C:T	0.208833
DSC1	chr18:31168372:ACAGGTGTGAGCCACAGCACCTGGCCTCTATGCACTTTTAATAC:A	0.409722	2.00137e-09	-0.163065	0.0234126	0.00039996	0.00722551	0.00502257	chr18	napu_chr18_31152938_31152938_INS_846	4.001e-09	chr18:31168372:ACAGGTGTGAGCCACAGCACCTGGCCTCTATGCACTTTTAATAC:A	0.170987
LINC00907	chr18:42208748:T:A	0.164474	9.20052e-07	-0.10135	0.0186854	0.00139986	0.061886	0.043018	chr18	napu_chr18_41563438_41563517_DEL_-79	1.60589e-05	chr18:42208748:T:A	0.561167
ENSG00000287209	chr18:43132437:G:C	0.203947	2.17684e-08	0.078381	0.0122964	9.999e-05	0.00615152	0.00427602	chr18	napu_chr18_43873462_43873790_DEL_-328	2.27507e-07	chr18:43132437:G:C	0.553103
HAUS1	chr18:46041241:G:A	0.125	1.29194e-07	0.117187	0.0197713	0.00059994	0.0172762	0.012009	chr18	napu_chr18_45235899_45235959_DEL_-60	9.27151e-07	chr18:46041241:G:A	0.0612626
KATNAL2	chr18:46926739:A:T	0.348684	6.24331e-08	0.0769343	0.0125903	0.00029997	0.00954883	0.00663755	chr18	napu_chr18_46962116_46962116_INS_2924	9.91038e-07	chr18:46926739:A:T	0.331696
ENSG00000278971	chr18:70481689:A:G	0.493421	2.90999e-11	-0.102933	0.0128655	9.999e-05	3.29003e-05	2.28695e-05	chr18	napu_chr18_70456249_70456249_INS_410	1.02638e-10	chr18:70481689:A:G	0.121986
ENSG00000278107	chr18:76806378:C:T	0.0533333	6.38674e-11	0.218411	0.0279706	9.999e-05	5.99504e-05	4.16725e-05	chr18	napu_chr18_77252860_77252989_DEL_-129	1.08308e-10	chr18:76806378:C:T	0.33273
ZNF236-DT	chr18:76806378:C:T	0.0533333	1.88603e-09	0.21765	0.0311844	9.999e-05	0.00110801	0.000770199	chr18	napu_chr18_77252860_77252989_DEL_-129	8.99766e-08	chr18:76806378:C:T	0.220551
ENSG00000267287	chr18:79576718:G:C	0.447368	1.14352e-09	-0.105136	0.014803	0.00019998	0.000761891	0.000529603	chr18	napu_chr18_79145647_79145698_DEL_-51	2.24385e-06	chr18:79576718:G:C	0.921894
ENSG00000274828	chr18:79677993:A:G	0.277027	3.23346e-08	-0.0923322	0.0147131	0.00019998	0.0074731	0.00519467	chr18	napu_chr18_79327473_79327473_INS_962	6.25405e-05	chr18:79677993:A:G	0.560123
ENSG00000267127	chr18:80066399:C:G	0.236842	4.3412e-11	0.109021	0.013795	9.999e-05	6.05164e-05	4.20659e-05	chr18	napu_chr18_79584060_79584060_INS_212	1.8742e-10	chr18:80066399:C:G	0.190809
AMH	chr19:2248684:C:T	0.426667	5.66465e-12	-0.107768	0.0128278	9.999e-05	1.72746e-05	1.20078e-05	chr19	napu_chr19_2939029_2939029_INS_175	9.47137e-11	chr19:2248684:C:T	0.999404
PEAK3	chr19:1436848:G:A	0.0466667	1.25454e-07	-0.154251	0.025992	0.00059994	0.0262563	0.0182511	chr19	napu_chr19_2713078_2713958_DEL_-880	1.05411e-05	chr19:1436848:G:A	0.995285
THOP1	chr19:2809255:T:C	0.168919	4.72651e-07	0.0891512	0.0159308	0.00119988	0.0670587	0.0466136	chr19	napu_chr19_2817764_2817764_INS_658	0.0184091	chr19:2809255:T:C	0.237431
GNA15	chr19:3149992:G:C	0.144737	7.29971e-09	0.129892	0.0195456	9.999e-05	0.00283708	0.0019721	chr19	napu_chr19_2939008_2939008_INS_525	1.02434e-07	chr19:3149992:G:C	0.99985
CREB3L3	chr19:4153569:A:G	0.177632	1.13688e-08	-0.164522	0.0251724	0.00109989	0.0249886	0.01737	chr19	napu_chr19_4123554_4123554_INS_129	4.17975e-07	chr19:4153569:A:G	0.520164
YJU2	chr19:4239643:A:C	0.296053	2.25565e-07	0.099639	0.0172221	0.00139986	0.0367797	0.0255661	chr19	napu_chr19_4247580_4247654_DEL_-74	9.1163e-05	chr19:4257638:T:G	0.128562
MIR7-3HG	chr19:4772190:A:C	0.394737	7.37084e-11	-0.098228	0.0126362	9.999e-05	7.73555e-05	5.3771e-05	chr19	napu_chr19_5549452_5549516_DEL_-64	4.36942e-10	chr19:4772190:A:C	1
CLPP	chr19:6368863:C:G	0.453947	5.29256e-07	-0.0957919	0.017207	0.00169983	0.062029	0.0431174	chr19	napu_chr19_6626248_6626248_INS_1686	2.77393e-05	chr19:6368863:C:G	0.966152
SLC25A41	chr19:6436180:C:T	0.434211	4.22249e-15	-0.106177	0.0104215	9.999e-05	5.7268e-08	3.98079e-08	chr19	napu_chr19_6441773_6441831_DEL_-58	7.4432e-16	chr19:6436185:A:G	0.255633
TNFSF9	chr19:6412109:C:A	0.0333333	3.69952e-07	0.27183	0.0480343	0.00109989	0.0521337	0.036239	chr19	napu_chr19_6706843_6706912_DEL_-69	1.61078e-05	chr19:6412109:C:A	0.986087
GPR108	chr19:6737228:T:C	0.328947	7.37253e-10	-0.0943272	0.0130827	9.999e-05	0.000458377	0.000318625	chr19	napu_chr19_7359451_7359502_DEL_-51	3.75857e-09	chr19:6737228:T:C	0.988037
ENSG00000290427	chr19:7000999:G:A	0.302632	2.79725e-09	-0.131609	0.0191225	9.999e-05	0.00146335	0.0010172	chr19	napu_chr19_7104567_7104567_INS_147	4.09544e-08	chr19:7000999:G:A	0.853234
CLEC4GP1	chr19:7790610:C:G	0.186667	7.81165e-10	0.132669	0.0184368	9.999e-05	0.000524688	0.000364719	chr19	napu_chr19_7880520_7880520_INS_656	8.95798e-09	chr19:7790610:C:G	0.232542
OR7D2	chr19:9153725:G:A	0.0608108	6.35356e-08	0.186959	0.0306179	0.00019998	0.0120083	0.00834719	chr19	napu_chr19_9163878_9173687_DEL_-9809	0.315909	chr19:9153725:G:A	0.34076
ZNF266	chr19:9406861:C:G	0.375	4.29953e-07	-0.0768772	0.013678	0.00059994	0.0457919	0.0318307	chr19	napu_chr19_9408967_9409019_DEL_-52	3.75655e-05	chr19:9417109:GC:G	0.01788
ZNF426	chr19:9525206:A:G	0.414474	4.11976e-07	-0.0446194	0.00792322	0.00149985	0.0436801	0.0303627	chr19	napu_chr19_9491840_9491840_INS_1077	2.89455e-05	chr19:9525206:A:G	0.320212
ZNF846	chr19:9785832:A:G	0.412162	7.9097e-07	-0.0747254	0.0136779	0.0019998	0.0691609	0.0480749	chr19	napu_chr19_8896151_8896151_INS_3534	4.13124e-06	chr19:9785832:A:G	0.100404
ENSG00000274425	chr19:10334150:G:A	0.375	1.44882e-07	0.0835538	0.0141663	0.00049995	0.0199604	0.0138748	chr19	napu_chr19_9408967_9409019_DEL_-52	8.29069e-06	chr19:10334150:G:A	0.991261
KRI1	chr19:10569427:A:G	0.206667	2.2367e-08	-0.109319	0.0171681	9.999e-05	0.00570278	0.00396409	chr19	napu_chr19_10476122_10476122_INS_103	8.2654e-07	chr19:10570008:G:T	0.199398
ENSG00000291101	chr19:12225789:G:A	0.226667	1.94651e-08	0.118121	0.0184501	9.999e-05	0.00477996	0.00332263	chr19	napu_chr19_12496127_12500457_DEL_-4330	3.37095e-08	chr19:12225789:G:A	0.0598712
MAN2B1	chr19:12406769:G:A	0.06	3.42286e-07	-0.147179	0.0259164	0.00049995	0.0316823	0.0220229	chr19	napu_chr19_12445919_12447502_DEL_-1583	1.49214e-05	chr19:12406769:G:A	0.881895
NWD1	chr19:16718029:T:C	0.407895	6.17966e-07	-0.0963612	0.0174344	0.00109989	0.058062	0.0403598	chr19	napu_chr19_16735795_16735866_DEL_-71	0.00039065	chr19:16718029:T:C	0.599888
GDF1	chr19:19758712:T:C	0.1	8.2439e-07	0.132568	0.0243132	0.00139986	0.0613403	0.0426386	chr19	napu_chr19_19885235_19885298_DEL_-63	0.00147816	chr19:19758712:T:C	0.984537
ENSG00000267481	chr19:20515326:G:C	0.287671	1.06077e-07	-0.0631634	0.0105678	0.00029997	0.0160274	0.0111409	chr19	napu_chr19_20624327_20624494_DEL_-167	2.85762e-06	chr19:20515326:G:C	0.0881014
VN1R84P	chr19:21767600:T:C	0.432432	3.7611e-20	-0.266117	0.0200705	9.999e-05	2.93959e-09	2.04336e-09	chr19	napu_chr19_21720248_21722765_DEL_-2517	3.74882e-06	chr19:21767600:T:C	0.999996
ZNF100	chr19:21749772:G:C	0.407895	1.2986e-13	-0.105628	0.01132	9.999e-05	1.36809e-06	9.50982e-07	chr19	napu_chr19_21720248_21722765_DEL_-2517	0.123197	chr19:21749772:G:C	0.370325
ZNF257	chr19:22073545:G:A	0.355263	1.24566e-08	-0.100815	0.0154786	9.999e-05	0.00434828	0.00302256	chr19	napu_chr19_21973984_21974068_DEL_-84	8.5501e-07	chr19:22073545:G:A	0.280321
ENSG00000260599	chr19:21542900:AT:A	0.0273973	5.46683e-07	-0.208646	0.037535	0.00069993	0.0440182	0.0305978	chr19	napu_chr19_23239856_23239974_DEL_-118	3.65139e-05	chr19:21542900:AT:A	0.342714
ZNF681	chr19:24429102:C:T	0.0547945	6.69623e-07	0.198813	0.0361063	0.00059994	0.0411277	0.0285885	chr19	napu_chr19_23618982_23618982_INS_321	0.00331828	chr19:24429102:C:T	0.16372
ENSG00000233836	chr19_23768605_23768605_INS_322	0.08	5.4449e-08	-0.249429	0.0405908	0.00089991	0.0180452	0.0125435	chr19	napu_chr19_23768605_23768605_INS_322	0.643838	chr19:23711198:T:C	0.17837
ENSG00000261770	chr19:27722954:A:T	0.193333	9.39141e-11	0.0956053	0.0123932	9.999e-05	8.52753e-05	5.92762e-05	chr19	napu_chr19_27819325_27819325_INS_1921	5.20992e-06	chr19:27722954:A:T	0.0866578
LINC02987	chr19:27792129:G:A	0.197368	6.10043e-10	-0.0729247	0.0100496	9.999e-05	0.000334471	0.000232496	chr19	napu_chr19_27641538_27641860_DEL_-322	1.53442e-05	chr19:27792129:G:A	0.160633
LINC00662	chr19:27730566:C:T	0.444444	6.97547e-07	0.0728558	0.0132567	0.00049995	0.0432432	0.0300591	chr19	napu_chr19_27329813_27330806_DEL_-993	6.00299e-05	chr19:27730566:C:T	0.107579
ENSG00000281468	chr19:27567363:A:G	0.144737	2.17266e-08	-0.116228	0.0182324	9.999e-05	0.00336199	0.00233697	chr19	napu_chr19_27634729_27634729_INS_100	0.00672737	chr19:27567363:A:G	0.0840591
ENSG00000267264	chr19:27807186:AT:A	0.171233	9.18933e-08	-0.0940787	0.0156453	0.00019998	0.0102022	0.00709172	chr19	napu_chr19_27635084_27635414_DEL_-330	6.36158e-05	chr19:27807186:AT:A	0.228923
ENSG00000286538	chr19:30812375:C:T	0.0723684	6.26651e-07	-0.116677	0.0211238	0.00149985	0.0568559	0.0395215	chr19	napu_chr19_30167897_30167897_INS_56	0.000716973	chr19:30812375:C:T	0.74944
PEPD	chr19:33387133:A:G	0.453947	1.58531e-09	0.0886806	0.0126287	9.999e-05	0.000683131	0.000474856	chr19	napu_chr19_34252577_34252876_DEL_-299	3.35952e-09	chr19:33387133:A:G	0.477673
ENSG00000279619	chr19:35142599:C:G	0.375	4.98858e-12	-0.0861663	0.0102186	9.999e-05	9.18206e-06	6.3826e-06	chr19	napu_chr19_34252577_34252876_DEL_-299	1.22568e-12	chr19:35142599:C:G	0.741197
ZNF567-DT	chr19:36594681:A:G	0.197368	4.46231e-14	0.137101	0.0142863	9.999e-05	3.76907e-07	2.61994e-07	chr19	napu_chr19_36466904_36469375_DEL_-2471	8.22738e-17	chr19:36735714:G:T	0.0323138
LINC01535	chr19:37262660:A:G	0.144737	2.81362e-19	0.178123	0.0140195	9.999e-05	2.30191e-10	1.60009e-10	chr19	napu_chr19_37540541_37540541_INS_314	3.96456e-24	chr19:37427145:C:CCT	0.0999917
ENSG00000286449	chr19:37266132:A:AT	0.286667	2.79521e-07	0.0889169	0.0155156	0.00039996	0.0216646	0.0150594	chr19	napu_chr19_36972540_36972608_DEL_-68	0.000379548	chr19:37266132:A:AT	0.0252164
ZNF781	chr19:37673368:T:A	0.256579	3.57099e-08	-0.0953415	0.0152529	9.999e-05	0.00537087	0.00373338	chr19	napu_chr19_37789016_37789016_INS_1085	1.90094e-06	chr19:37678754:G:C	0.210508
CATSPERG	chr19:39073047:C:T	0.0986842	1.61186e-09	-0.114831	0.0163623	9.999e-05	0.000628092	0.000436597	chr19	napu_chr19_38743451_38743598_DEL_-147	3.29578e-07	chr19:39073047:C:T	0.35745
FCGBP	chr19:40085964:A:G	0.445205	2.83371e-08	-0.111259	0.0176364	9.999e-05	0.0052308	0.00363601	chr19	napu_chr19_40107182_40109853_DEL_-2671	0.00101642	chr19:40085964:A:G	0.132892
DMAC2	chr19:41436804:T:A	0.116438	2.19754e-08	0.157788	0.024763	9.999e-05	0.0046328	0.00322033	chr19	napu_chr19_41689565_41689565_INS_315	2.28757e-08	chr19:41436804:T:A	0.148971
ENSG00000289428	chr19:44142419:G:A	0.401316	3.50213e-08	-0.100749	0.0161055	9.999e-05	0.00887733	0.00617077	chr19	napu_chr19_44357939_44358162_DEL_-223	2.07896e-05	chr19:44142419:G:A	0.910365
CLASRP	chr19:44504582:A:C	0.0394737	1.63444e-08	-0.136486	0.021175	9.999e-05	0.00533336	0.00370731	chr19	napu_chr19_44393387_44394589_DEL_-1202	6.78872e-07	chr19:44504582:A:C	0.975589
PLA2G4C	chr19:48146026:C:G	0.230263	5.14623e-07	-0.0777082	0.0139405	0.00149985	0.0529636	0.0368158	chr19	napu_chr19_48105919_48105919_INS_134	0.000106298	chr19:48146026:C:G	0.722364
GRIN2D	chr19:48651018:C:CA	0.16	1.6077e-07	0.0843741	0.0143697	0.00029997	0.0255584	0.0177661	chr19	napu_chr19_48043533_48043533_INS_1564	2.4317e-05	chr19:48651018:C:CA	0.877144
SULT2B1	chr19:48589294:G:A	0.393333	3.37517e-09	0.112646	0.016478	9.999e-05	0.00150941	0.00104922	chr19	napu_chr19_47831930_47832297_DEL_-367	6.73978e-08	chr19:48589294:G:A	0.999907
ATF5	chr19:49929998:C:T	0.126667	5.93117e-07	-0.152062	0.0274597	0.00289971	0.0675547	0.0469583	chr19	napu_chr19_50519422_50519599_DEL_-177	5.98899e-05	chr19:49929998:C:T	0.297287
ENSG00000287001	chr19:50148228:A:C	0.105263	5.0868e-09	0.178179	0.026456	9.999e-05	0.00241443	0.00167831	chr19	napu_chr19_50086722_50086722_INS_127	6.65287e-06	chr19:50148838:C:T	0.229453
ENSG00000291230	chr19:50379661:G:C	0.3	7.71539e-13	-0.227343	0.0255707	9.999e-05	4.02959e-05	2.80104e-05	chr19	napu_chr19_50395139_50395233_DEL_-94	4.66562e-13	chr19:50379661:G:C	0.992334
ASPDH	chr19:50511950:G:GCACAGAGACTCAGGGGACGCGGA	0.333333	1.77815e-07	0.0909461	0.0155568	0.00069993	0.0266207	0.0185045	chr19	napu_chr19_50459484_50459559_DEL_-75	1.93822e-05	chr19:50511950:G:GCACAGAGACTCAGGGGACGCGGA	0.95902
SIGLEC14	chr19_51630043_51646461_DEL_-16418	0.256579	8.47093e-08	-0.116938	0.0193807	9.999e-05	0.0172762	0.012009	chr19	napu_chr19_51630043_51646461_DEL_-16418	0.998618	chr19:51553391:G:T	0.000197461
ZNF350-AS1	chr19:52001667:T:C	0.243421	6.2795e-08	-0.104392	0.0170879	0.00019998	0.0128257	0.00891534	chr19	napu_chr19_50974969_50974969_INS_120	7.96578e-07	chr19:52001667:T:C	0.506147
ENSG00000275055	chr19:52032864:C:A	0.48	5.26884e-07	-0.0906775	0.0162849	0.00189981	0.0680418	0.047297	chr19	napu_chr19_51180830_51180830_INS_99	2.12435e-05	chr19:52032864:C:A	0.387864
ZNF320	chr19:52897507:C:A	0.368421	2.52666e-12	-0.0748768	0.00870748	9.999e-05	6.11271e-06	4.24904e-06	chr19	napu_chr19_53606647_53606647_INS_98	4.48982e-12	chr19:52897507:C:A	1
ZNF702P	chr19:53037859:C:A	0.210526	6.17788e-12	0.151628	0.0180942	9.999e-05	1.12337e-05	7.80872e-06	chr19	napu_chr19_53823423_53823423_INS_131	1.47843e-11	chr19:53037859:C:A	0.738034
ZNF818P	chr19:53197554:T:C	0.0986842	7.26574e-08	0.146032	0.0240483	0.00039996	0.0164009	0.0114005	chr19	napu_chr19_52732337_52732572_DEL_-235	8.3129e-06	chr19:53197554:T:C	0.914593
ZNF761	chr19:53462459:G:C	0.153333	4.15657e-07	-0.0838868	0.0149021	0.00229977	0.0646237	0.044921	chr19	napu_chr19_52993646_52993738_DEL_-92	1.84973e-05	chr19:53462459:G:C	0.409936
LENG8	chr19:54765839:G:A	0.0472973	4.80865e-07	-0.0987417	0.0176585	0.00269973	0.0704434	0.0489663	chr19	napu_chr19_54758078_54760282_DEL_-2204	0.000138693	chr19:54765839:G:A	0.979593
LENG8-AS1	chr19:54796198:A:T	0.0675676	3.44873e-07	-0.11949	0.0210478	0.00229977	0.0619598	0.0430693	chr19	napu_chr19_54300202_54300202_INS_721	2.33057e-05	chr19:54796198:A:T	0.978975
NLRP2	chr19_54964613_54965703_DEL_-1090	0.493421	1.78809e-07	0.0949883	0.0162522	0.00089991	0.0364118	0.0253104	chr19	napu_chr19_54964613_54965703_DEL_-1090	0.744582	chr19:54963134:A:G	0.24998
BRSK1	chr19:54365557:G:A	0.0460526	3.41351e-07	0.146185	0.0257382	0.00209979	0.0622163	0.0432476	chr19	napu_chr19_54414148_54414289_DEL_-141	0.000155349	chr19:54365557:G:A	0.944974
ZNF582-DT	chr19:56394543:G:A	0.364865	3.97689e-08	-0.0993362	0.0159608	0.00029997	0.0123598	0.00859153	chr19	napu_chr19_56223978_56224036_DEL_-58	7.27842e-07	chr19:56394543:G:A	0.343829
ZNF470-DT	chr19:56547236:T:C	0.269737	3.60715e-10	0.102775	0.0139164	9.999e-05	0.000345846	0.000240403	chr19	napu_chr19_55700114_55700579_DEL_-465	2.46439e-09	chr19:56547236:T:C	0.499439
ZNF749	chr19:57438168:T:C	0.210526	8.41124e-12	0.139833	0.0168386	9.999e-05	1.38667e-05	9.63899e-06	chr19	napu_chr19_58410075_58410409_DEL_-334	1.07424e-11	chr19:57438168:T:C	0.999992
ENSG00000276449	chr19:57006243:G:A	0.0337838	2.12664e-07	-0.146575	0.0252692	0.00059994	0.0355931	0.0247413	chr19	napu_chr19_57645625_57645714_DEL_-89	2.90949e-05	chr19:57006243:G:A	0.955074
VN1R1	chr19:57450475:TG:T	0.427632	4.69468e-11	-0.0769297	0.00975794	9.999e-05	6.49372e-05	4.51389e-05	chr19	napu_chr19_57483255_57483255_INS_363	4.19823e-06	chr19:57452335:A:G	0.0786109
ENSG00000268163	chr19:57449823:A:T	0.434211	6.9228e-12	0.120728	0.014455	9.999e-05	1.90071e-05	1.32121e-05	chr19	napu_chr19_57483255_57483255_INS_363	7.92634e-07	chr19:57449965:G:A	0.244089
ZNF772	chr19:57450475:TG:T	0.427632	4.08915e-11	-0.0770861	0.00973608	9.999e-05	5.78061e-05	4.0182e-05	chr19	napu_chr19_57483255_57483255_INS_363	2.81717e-05	chr19:57455681:G:T	0.044645
ZNF419	chr19:57491917:T:C	0.355263	3.2943e-09	0.0877691	0.0128278	9.999e-05	0.00153865	0.00106954	chr19	napu_chr19_57482439_57482522_DEL_-83	7.52835e-07	chr19:57491917:T:C	0.0413839
ZNF211	chr19:57431230:C:A	0.0460526	8.05156e-08	-0.105126	0.0173861	9.999e-05	0.0159843	0.0111109	chr19	napu_chr19_58539160_58539160_INS_609	8.63819e-06	chr19:57431230:C:A	0.997508
ENSG00000176593	chr19:57975485:C:G	0.157895	2.20102e-07	-0.0854066	0.0147461	0.00049995	0.0277062	0.019259	chr19	napu_chr19_57017642_57017776_DEL_-134	5.07997e-06	chr19:57975485:C:G	0.524231
ZSCAN18	chr19:58096594:G:C	0.0666667	1.2423e-09	0.182993	0.025839	9.999e-05	0.000699608	0.000486309	chr19	napu_chr19_58147372_58147716_DEL_-344	1.41976e-05	chr19:58096594:G:C	0.58391
A1BG-AS1	chr19:58353113:T:C	0.210526	3.14517e-09	-0.0979501	0.0142919	9.999e-05	0.00124502	0.000865437	chr19	napu_chr19_58337387_58337464_DEL_-77	5.90643e-06	chr19:58353113:T:C	0.383777
ZNF584-DT	chr19:58408683:G:A	0.0921053	5.41141e-10	0.132024	0.0181205	9.999e-05	0.000380481	0.000264479	chr19	napu_chr19_58433006_58433006_INS_51	7.55366e-06	chr19:58408683:G:A	0.978065
ZNF132-DT	chr19:57948283:G:A	0.0789474	3.18814e-07	-0.100924	0.0177148	0.00109989	0.0295894	0.0205681	chr19	napu_chr19_57482439_57482522_DEL_-83	1.23865e-05	chr19:57948283:G:A	0.853956
CENPBD2P	chr19:58553572:T:C	0.394737	4.41113e-09	0.0614227	0.00907262	9.999e-05	0.00169698	0.0011796	chr19	napu_chr19_58523838_58523932_DEL_-94	3.08429e-07	chr19:58553572:T:C	0.230955
RNASEH1-DT	chr2:3561166:T:C	0.138158	4.37354e-11	-0.1626	0.0205794	9.999e-05	5.65367e-05	3.92996e-05	chr2	napu_chr2_2865551_2865624_DEL_-73	9.31769e-10	chr2:3561166:T:C	0.470086
LINC01814	chr2:8652973:G:C	0.0592105	3.74303e-07	-0.0626633	0.0110789	0.00109989	0.0403514	0.0280489	chr2	napu_chr2_7903540_7903637_DEL_-97	1.00588e-05	chr2:8652973:G:C	0.967498
ITGB1BP1	chr2:9317541:ATC:A	0.0723684	3.42433e-07	0.133065	0.0234315	0.00069993	0.0397194	0.0276096	chr2	napu_chr2_9998498_9998810_DEL_-312	0.00354759	chr2:9317541:ATC:A	0.930926
TAF1B	chr2:10769588:T:C	0.0855263	2.89182e-07	0.12173	0.0212735	0.00039996	0.0336039	0.0233586	chr2	napu_chr2_9730773_9730838_DEL_-65	3.81197e-05	chr2:10769588:T:C	0.405794
TTC32	chr2:19897175:C:A	0.0789474	2.21816e-07	0.10471	0.0180853	0.0009999	0.0290357	0.0201832	chr2	napu_chr2_20466904_20467211_DEL_-307	1.39994e-06	chr2:19897175:C:A	0.581438
ENSG00000276087	chr2:24181864:A:G	0.506579	9.72669e-10	0.0850586	0.0119095	9.999e-05	0.000562007	0.00039066	chr2	napu_chr2_24222979_24223086_DEL_-107	3.97378e-08	chr2:24181864:A:G	0.250501
POMC	chr2:25155934:TC:T	0.233333	3.09583e-12	0.147738	0.0172808	9.999e-05	6.4165e-06	4.46021e-06	chr2	napu_chr2_24829669_24830286_DEL_-617	1.98849e-12	chr2:25155934:TC:T	0.691859
SLC5A6	chr2:26920179:CT:C	0.0540541	1.02298e-07	-0.166365	0.0277916	0.00029997	0.0135906	0.00944707	chr2	napu_chr2_27101385_27101436_DEL_-51	7.37836e-06	chr2:26920179:CT:C	0.998306
KRTCAP3	chr2:26514188:G:A	0.394737	2.87188e-07	-0.0954835	0.0166815	0.00189981	0.0578312	0.0401994	chr2	napu_chr2_28438798_28438851_DEL_-53	1.11058e-06	chr2:26514188:G:A	0.375931
YPEL5	chr2:29421698:C:T	0.0555556	2.96751e-08	0.127873	0.020307	9.999e-05	0.00732463	0.00509147	chr2	napu_chr2_30796172_30796172_INS_82	1.11791e-06	chr2:29421698:C:T	0.999224
CHORDC1P1	chr2:42031254:A:C	0.177632	2.16033e-07	-0.135282	0.0233385	0.00169983	0.0532665	0.0370264	chr2	napu_chr2_42013197_42013197_INS_1030	0.00223304	chr2:42031254:A:C	0.244491
ATP6V1E2	chr2:46565222:A:C	0.361842	5.73786e-09	0.0999109	0.0149006	9.999e-05	0.00232984	0.00161951	chr2	napu_chr2_45586968_45586968_INS_579	7.3478e-08	chr2:46565222:A:C	0.649589
MCFD2	chr2:46905916:T:C	0.460526	1.25219e-09	0.0785311	0.0110918	9.999e-05	0.000687833	0.000478124	chr2	napu_chr2_46423412_46423554_DEL_-142	4.6704e-09	chr2:46905916:T:C	0.245578
STON1	chr2:48549078:A:G	0.230263	3.85787e-07	0.0919619	0.0162813	0.00049995	0.0381868	0.0265443	chr2	napu_chr2_48554696_48557728_DEL_-3032	5.94738e-05	chr2:48549078:A:G	0.950063
FSHR	chr2:49124019:C:T	0.226667	3.05225e-07	0.0998863	0.0174983	0.00089991	0.035885	0.0249443	chr2	napu_chr2_48624051_48630813_DEL_-6762	3.81293e-06	chr2:49124019:C:T	0.102532
C2orf74	chr2:61163656:A:G	0.431507	1.28709e-07	0.0876824	0.0147911	0.00029997	0.0122832	0.00853827	chr2	napu_chr2_61584543_61584603_DEL_-60	3.21918e-07	chr2:61166755:G:T	0.152384
FAM136A	chr2:70464384:G:A	0.0723684	1.75765e-08	0.152477	0.0237223	9.999e-05	0.00459102	0.00319129	chr2	napu_chr2_71081018_71081018_INS_188	4.72712e-07	chr2:70464384:G:A	0.990858
EXOC6B	chr2:72777199:A:G	0.342105	2.1952e-08	0.0886291	0.0139087	9.999e-05	0.00449959	0.00312774	chr2	napu_chr2_72543424_72543424_INS_1039	1.32527e-07	chr2:72777199:A:G	0.346677
FNBP1P1	chr2:74122475:A:G	0.306667	2.58218e-08	0.105551	0.0166703	9.999e-05	0.00526743	0.00366148	chr2	napu_chr2_74870477_74870477_INS_162	3.0911e-07	chr2:74122475:A:G	0.894203
ENSG00000217702	chr2:74128895:G:A	0.177632	6.85626e-07	0.114889	0.020888	0.00169983	0.0544219	0.0378295	chr2	napu_chr2_73860038_73860038_INS_1175	1.03073e-05	chr2:74128895:G:A	0.633757
CYCSP6	chr2:78428047:T:C	0.375	1.37051e-07	-0.132309	0.0223793	0.00429957	0.0646237	0.044921	chr2	napu_chr2_78558860_78558993_DEL_-133	0.0201024	chr2:78428047:T:C	0.307705
PLGLB2	chr2:86866146:A:G	0.118421	1.97722e-08	-0.121081	0.0189241	9.999e-05	0.00490612	0.00341032	chr2	napu_chr2_87401540_87401540_INS_444	0.0136169	chr2:86866146:A:G	0.459698
ENSG00000287670	chr2:88017294:G:A	0.125	2.83772e-08	-0.149586	0.0237131	0.00029997	0.00554928	0.0038574	chr2	napu_chr2_88020486_88020589_DEL_-103	0.00297748	chr2:88021850:A:G	0.140185
THNSL2	chr2:88147918:G:A	0.322368	1.80126e-14	-0.144747	0.014735	9.999e-05	1.97023e-07	1.36954e-07	chr2	napu_chr2_88052496_88052562_DEL_-66	9.62157e-18	chr2:88168057:T:G	0.115135
ANKRD36BP2	chr2:87988548:T:A	0.0592105	1.78786e-07	0.104479	0.0178759	0.00029997	0.0171247	0.0119036	chr2	napu_chr2_88522448_88522971_DEL_-523	2.44833e-06	chr2:87988548:T:A	0.990826
SNRNP200	chr2:96284617:C:T	0.173333	8.37858e-07	-0.0652541	0.011977	0.00089991	0.0443196	0.0308073	chr2	napu_chr2_97202193_97207802_DEL_-5609	1.28893e-05	chr2:96284617:C:T	0.157886
ENSG00000241962	chr2:98953805:T:C	0.118421	1.81352e-10	0.170311	0.0225474	9.999e-05	0.000124762	8.67243e-05	chr2	napu_chr2_99487255_99488561_DEL_-1306	1.83787e-10	chr2:99186199:C:T	0.0961452
SULT1C4	chr2:108383656:A:G	0.236842	1.28683e-07	-0.102564	0.0173013	0.00029997	0.0180593	0.0125533	chr2	napu_chr2_108378017_108378179_DEL_-162	0.0124759	chr2:108387545:C:T	0.0645239
LINC01106	chr2:110345968:G:T	0.346667	8.73402e-07	0.0838688	0.0154241	0.00179982	0.0550222	0.0382468	chr2	napu_chr2_109774540_109774540_INS_482	0.000210092	chr2:110345968:G:T	0.440307
FBLN7	chr2:112082112:G:A	0.0657895	2.75797e-09	0.178253	0.0258866	9.999e-05	0.00116049	0.000806676	chr2	napu_chr2_112113673_112113939_DEL_-266	2.66783e-09	chr2:112125111:C:T	0.0535524
RGPD8	chr2:112409842:C:T	0.368056	4.2578e-07	-0.0912233	0.0162232	0.0009999	0.0436376	0.0303332	chr2	napu_chr2_113255094_113255094_INS_71	1.52814e-05	chr2:112409842:C:T	0.483809
SLC20A1-DT	chr2:112644953:C:T	0.361842	3.56993e-17	0.126066	0.0110453	9.999e-05	3.947e-09	2.74362e-09	chr2	napu_chr2_112432885_112432885_INS_2409	4.83134e-23	chr2:112646085:T:C	0.443321
PAX8-AS1	chr2:113221363:C:G	0.289474	9.40047e-08	-0.0993664	0.0165404	0.00039996	0.0166357	0.0115637	chr2	napu_chr2_113236024_113236024_INS_177	0.101135	chr2:113221363:C:G	0.281758
ACTR3-AS1	chr2:113824248:A:G	0.203947	1.12881e-08	-0.128447	0.0196474	9.999e-05	0.00358975	0.00249529	chr2	napu_chr2_113130529_113130700_DEL_-171	5.37302e-08	chr2:113824248:A:G	0.193507
CFC1	chr2:130414116:T:A	0.22	3.06428e-10	-0.110825	0.0149257	9.999e-05	0.000309045	0.000214822	chr2	napu_chr2_130668751_130668751_INS_87	1.2705e-05	chr2:130414116:T:A	0.198624
SSBP3P2	chr2:131356452:C:G	0.388158	6.92791e-15	-0.221308	0.0219916	9.999e-05	5.04905e-06	3.50967e-06	chr2	napu_chr2_131164222_131164222_INS_246	2.80233e-15	chr2:131356452:C:G	0.594825
RAB6D	chr2:131274200:G:A	0.0547945	1.65925e-07	0.188695	0.0321805	0.00039996	0.0262332	0.0182351	chr2	napu_chr2_131273724_131275713_DEL_-1989	1.4748e-05	chr2:131274200:G:A	0.545068
ENSG00000273073	chr2:131483632:G:A	0.210526	3.82218e-10	0.171632	0.0232848	9.999e-05	0.000908751	0.000631688	chr2	napu_chr2_131464150_131466240_DEL_-2090	1.32139e-05	chr2:131483632:G:A	0.550988
MZT2A	chr2:131473805:G:C	0.466667	3.10523e-08	-0.0966469	0.0153758	9.999e-05	0.0083795	0.00582473	chr2	napu_chr2_131464150_131466240_DEL_-2090	7.99807e-05	chr2:131484892:A:T	0.256132
LINC01945	chr2:132038039:G:A	0.276316	2.53179e-10	0.132249	0.0176997	9.999e-05	0.00228237	0.00158651	chr2	napu_chr2_132069855_132070016_DEL_-161	3.65297e-08	chr2:132038039:G:A	0.484085
ENSG00000271179	chr2:132260695:A:G	0.310811	3.16325e-10	-0.229043	0.0308794	9.999e-05	0.000761891	0.000529603	chr2	napu_chr2_132226312_132226312_INS_2054	1.70306e-09	chr2:132260695:A:G	0.155267
ENSG00000227745	chr2:132256558:G:A	0.309211	9.70394e-14	-0.129579	0.01378	9.999e-05	9.2988e-07	6.46374e-07	chr2	napu_chr2_131272153_131272153_INS_537	9.85241e-16	chr2:132257530:T:C	0.470877
ANKRD30BL	chr2:132256558:G:A	0.309211	4.97755e-20	-0.145187	0.0110146	9.999e-05	1.0909e-10	7.58304e-11	chr2	napu_chr2_132226312_132226312_INS_2054	1.59083e-30	chr2:132256558:G:A	0.493457
ENSG00000244125	chr2:142166583:A:C	0.230263	9.75892e-08	0.109758	0.018299	0.00039996	0.0164701	0.0114487	chr2	napu_chr2_142014172_142014172_INS_71	5.98842e-06	chr2:142171237:A:G	0.264395
ARHGAP15	chr2:143029442:C:T	0.0986842	8.49354e-07	-0.129532	0.0237902	0.00109989	0.0619598	0.0430693	chr2	napu_chr2_142378414_142378500_DEL_-86	1.28637e-05	chr2:143029442:C:T	0.44893
UPP2	chr2:157929243:A:G	0.0657895	2.43585e-08	-0.171115	0.0269631	9.999e-05	0.00517858	0.00359971	chr2	napu_chr2_157937505_157937632_DEL_-127	2.23764e-07	chr2:157929243:A:G	0.49993
LINC02478	chr2:160858596:T:G	0.0394737	3.94747e-09	-0.391391	0.0575785	0.00039996	0.00661952	0.00460134	chr2	napu_chr2_160535700_160535804_DEL_-104	3.64786e-08	chr2:160858596:T:G	0.999948
ENSG00000236841	chr2:162161906:G:A	0.276316	5.64997e-13	-0.153224	0.0170865	9.999e-05	2.25341e-06	1.56638e-06	chr2	napu_chr2_161835503_161836049_DEL_-546	1.98367e-14	chr2:162161906:G:A	0.218947
MYO3B-AS1	chr2:169738711:T:C	0.0723684	5.99072e-07	-0.160652	0.0290242	0.00289971	0.0682133	0.0474162	chr2	napu_chr2_170828043_170828199_DEL_-156	1.8256e-05	chr2:169738711:T:C	0.273197
ENSG00000287149	chr2:178826558:G:A	0.178082	1.47186e-09	-0.126703	0.0179966	9.999e-05	0.000845834	0.000587953	chr2	napu_chr2_177946035_177946035_INS_78	4.91718e-08	chr2:178826558:G:A	0.383104
ENSG00000272800	chr2:183189723:C:T	0.263158	2.44228e-07	-0.0771248	0.0133775	0.00059994	0.0202868	0.0141017	chr2	napu_chr2_182627011_182627011_INS_334	2.83307e-06	chr2:183189723:C:T	0.68339
PMS1	chr2:189711910:T:C	0.296053	2.55425e-08	-0.0998813	0.015768	9.999e-05	0.00388132	0.00269797	chr2	napu_chr2_189653403_189653519_DEL_-116	6.47161e-06	chr2:189776263:A:T	0.0705844
PPIL3	chr2:200902583:T:TATAA	0.401316	6.05422e-15	0.127192	0.0125966	9.999e-05	8.71092e-08	6.0551e-08	chr2	napu_chr2_201856925_201857246_DEL_-321	1.30978e-18	chr2:200941874:T:C	0.132376
TMEM237	chr2:201642509:G:C	0.135135	1.5065e-08	0.107424	0.0166139	9.999e-05	0.00294181	0.0020449	chr2	napu_chr2_202368507_202368507_INS_51	6.07158e-08	chr2:201642509:G:C	0.80033
MDH1B	chr2:206789990:T:C	0.217105	1.3437e-09	0.101396	0.0143564	9.999e-05	0.000534032	0.000371214	chr2	napu_chr2_207486451_207494645_DEL_-8194	7.29357e-09	chr2:206789990:T:C	0.906663
ENSG00000279317	chr2:210963183:A:G	0.0657895	3.52561e-07	-0.168767	0.0297574	0.00039996	0.03409	0.0236965	chr2	napu_chr2_210905790_210905860_DEL_-70	9.89457e-05	chr2:210963183:A:G	0.988632
ENSG00000261338	chr2:218255865:A:G	0.197368	7.06631e-09	0.118708	0.017841	9.999e-05	0.00235194	0.00163487	chr2	napu_chr2_218178661_218178786_DEL_-125	3.92581e-08	chr2:218259499:G:A	0.149392
LINC01494	chr2:218940140:A:C	0.184211	1.22537e-08	-0.123003	0.0188735	9.999e-05	0.00306761	0.00213235	chr2	napu_chr2_219009675_219009725_DEL_-50	1.50437e-08	chr2:218949573:T:C	0.0687764
RESP18	chr2:219321934:C:T	0.32	2.84738e-09	0.158702	0.0230737	0.00029997	0.00768212	0.00533997	chr2	napu_chr2_219883441_219883509_DEL_-68	4.86071e-07	chr2:219321934:C:T	0.471192
DAW1	chr2:227912222:A:G	0.302632	1.17322e-08	0.096163	0.0147308	9.999e-05	0.00283708	0.0019721	chr2	napu_chr2_227045967_227045967_INS_145	2.20489e-07	chr2:227912222:A:G	0.948524
ENSG00000283312	chr2:231514081:C:T	0.144737	5.15298e-07	-0.109649	0.0196718	0.00119988	0.0515537	0.0358358	chr2	napu_chr2_231715740_231715892_DEL_-152	3.14944e-05	chr2:231514081:C:T	0.986869
SNORC	chr2:232774599:T:C	0.315789	4.15254e-09	-0.12791	0.0188518	9.999e-05	0.00168357	0.00117028	chr2	napu_chr2_233567010_233567427_DEL_-417	9.08999e-08	chr2:232842516:G:C	0.185803
ENSG00000259793	chr2:233994356:C:G	0.0855263	2.52508e-07	-0.114957	0.019969	0.00039996	0.0329836	0.0229274	chr2	napu_chr2_233199205_233199354_DEL_-149	2.2858e-05	chr2:233994356:C:G	0.993407
ARL4C	chr2:235096104:C:T	0.0592105	6.11306e-07	0.111976	0.0202493	0.00249975	0.0685059	0.0476196	chr2	napu_chr2_235038241_235038241_INS_78	2.78864e-05	chr2:235096104:C:T	0.759692
IQCA1	chr2:236511617:C:T	0.208333	8.03224e-10	-0.136775	0.0190254	9.999e-05	0.000560562	0.000389656	chr2	napu_chr2_236628777_236628777_INS_102	2.15028e-09	chr2:236511617:C:T	0.393523
ENSG00000224272	chr2:241810596:A:T	0.253333	5.58058e-15	0.138651	0.0137037	9.999e-05	1.10607e-07	7.6885e-08	chr2	napu_chr2_242046708_242046708_INS_530	4.46246e-17	chr2:241810596:A:T	0.999905
FAM240C	chr2:241905494:T:C	0.438356	1.01789e-07	0.108835	0.0181772	9.999e-05	0.0150331	0.0104497	chr2	napu_chr2_241921664_241922025_DEL_-361	0.00222832	chr2:241905494:T:C	0.988945
SDCBP2	chr20:1643986:C:T	0.164474	4.68122e-07	0.101752	0.0181744	0.00119988	0.0572364	0.0397859	chr20	napu_chr20_2241063_2241146_DEL_-83	0.000314204	chr20:1643986:C:T	0.878844
SIRPB1	chr20:1915454:C:T	0.337838	3.411e-16	0.139261	0.0128601	9.999e-05	6.12055e-09	4.2545e-09	chr20	napu_chr20_2236393_2236393_INS_1320	3.74571e-21	chr20:1915454:C:T	0.250381
SIRPB3P	chr20:1765550:A:T	0.0657895	3.68456e-09	-0.174854	0.025659	9.999e-05	0.00144213	0.00100245	chr20	napu_chr20_800265_800265_INS_50	2.03337e-08	chr20:1765550:A:T	0.552658
ENSG00000288577	chr20:3407138:C:T	0.263158	6.567e-07	0.0977977	0.0177447	0.00209979	0.0641912	0.0446203	chr20	napu_chr20_3261761_3261761_INS_312	0.0002331	chr20:3407138:C:T	0.194237
SPEF1	chr20:3713810:G:A	0.0592105	7.68292e-09	0.159773	0.0240878	9.999e-05	0.00265269	0.00184393	chr20	napu_chr20_4227651_4227707_DEL_-56	2.09849e-07	chr20:3713810:G:A	0.205052
MKKS	chr20:10403100:C:T	0.0723684	4.85143e-11	0.14922	0.0189467	9.999e-05	4.62962e-05	3.21813e-05	chr20	napu_chr20_10397258_10397258_INS_305	1.40792e-10	chr20:10411805:T:C	0.124998
SEC23B	chr20:18502498:A:ATATT	0.322368	3.39927e-10	0.084183	0.0113765	9.999e-05	0.000229	0.000159181	chr20	napu_chr20_18554737_18554940_DEL_-203	2.13207e-09	chr20:18505382:C:T	0.174025
SMIM26	chr20:18521815:C:A	0.133333	8.22393e-07	-0.122709	0.0225025	0.00189981	0.0699471	0.0486213	chr20	napu_chr20_19346190_19346246_DEL_-56	8.0431e-07	chr20:18521815:C:A	0.0520569
ENSG00000286117	chr20:23252911:T:C	0.157895	6.36388e-07	-0.106456	0.0192873	0.00079992	0.0565714	0.0393237	chr20	napu_chr20_23774621_23774686_DEL_-65	5.23571e-06	chr20:23252911:T:C	0.557311
LINC01721	chr20:24014923:A:G	0.506579	3.36994e-08	-0.0854937	0.0136458	9.999e-05	0.00881237	0.00612562	chr20	napu_chr20_23996133_23996133_INS_64	3.48019e-07	chr20:24014923:A:G	0.998234
ANKRD20A21P	chr20:30262277:C:T	0.315789	3.07907e-07	-0.0910386	0.0159546	0.00029997	0.0336039	0.0233586	chr20	napu_chr20_31577968_31577968_INS_81	5.83609e-07	chr20:30262277:C:T	0.287213
ASXL1	chr20:32684318:C:A	0.0592105	6.58246e-07	-0.10692	0.019402	0.00119988	0.0466753	0.0324448	chr20	napu_chr20_33025268_33025398_DEL_-130	7.28264e-06	chr20:32684318:C:A	0.0819058
MMP24OS	chr20:35279445:A:T	0.309211	1.72684e-08	-0.0969309	0.0150702	9.999e-05	0.00423683	0.00294509	chr20	napu_chr20_35097276_35097392_DEL_-116	7.78522e-08	chr20:35282250:G:A	0.148733
CPNE1	chr20:35803130:T:C	0.0921053	1.34811e-07	-0.125461	0.0212059	0.00019998	0.01731	0.0120325	chr20	napu_chr20_35901905_35901959_DEL_-54	0.00259049	chr20:35803130:T:C	0.266127
MANBAL	chr20:37316714:G:A	0.0592105	1.49233e-07	-0.137357	0.0233181	0.00019998	0.0148929	0.0103523	chr20	napu_chr20_37411744_37411744_INS_645	7.71553e-06	chr20:37316714:G:A	0.973382
ENSG00000224635	chr20:38436101:A:G	0.197368	2.09465e-08	-0.108043	0.0169244	9.999e-05	0.00381035	0.00264863	chr20	napu_chr20_38627495_38627495_INS_82	3.35099e-07	chr20:38436101:A:G	0.956673
SNHG17	chr20:38433940:C:T	0.381579	2.70184e-16	0.139883	0.0128465	9.999e-05	6.94358e-09	4.8266e-09	chr20	napu_chr20_38463724_38463724_INS_67	1.0571e-20	chr20:38433940:C:T	0.446207
GDAP1L1	chr20:44297799:G:A	0.0657895	6.56677e-07	0.117924	0.0213965	0.00139986	0.0504213	0.0350486	chr20	napu_chr20_43323464_43323464_INS_538	1.87683e-05	chr20:44297799:G:A	0.589646
PABPC1L	chr20:45108637:T:G	0.348684	2.71883e-07	-0.0712773	0.0124222	0.00069993	0.0283923	0.019736	chr20	napu_chr20_45906708_45907144_DEL_-436	3.04359e-05	chr20:45108637:T:G	0.818749
SLC12A5	chr20:46023376:A:G	0.223684	7.9907e-07	0.0764922	0.0140081	0.00169983	0.0532665	0.0370264	chr20	napu_chr20_45995292_45995931_DEL_-639	7.48882e-05	chr20:46023376:A:G	0.214918
CYP24A1	chr20:54173204:C:G	0.289474	3.28129e-12	0.114812	0.013452	9.999e-05	6.69471e-06	4.6536e-06	chr20	napu_chr20_53189679_53189744_DEL_-65	2.74491e-12	chr20:54173204:C:G	0.999984
RBM38	chr20:57039929:G:A	0.0723684	7.16367e-09	-0.143464	0.0215726	9.999e-05	0.00279484	0.00194274	chr20	napu_chr20_58309453_58309453_INS_139	2.08981e-07	chr20:57039929:G:A	0.822294
HAR1A	chr20:63101807:GTGAA:G	0.309211	3.0717e-07	0.0854428	0.0149724	0.00049995	0.0419646	0.0291703	chr20	napu_chr20_63461773_63461773_INS_90	0.000174784	chr20:63101807:GTGAA:G	0.967229
ENSG00000275993	chr21:6112888:C:T	0.0763889	2.53093e-08	-0.262145	0.0413692	0.00039996	0.00564751	0.00392567	chr21			chr21:6112888:C:T	0.517683
ENSG00000232855	chr21:28554653:T:C	0.273333	6.71614e-08	0.108045	0.0177348	9.999e-05	0.0104973	0.00729684	chr21	napu_chr21_28891211_28891760_DEL_-549	2.9961e-06	chr21:28554653:T:C	0.226062
RWDD2B	chr21:29001220:T:C	0.434211	1.89135e-08	0.0860747	0.0134296	0.00019998	0.00387393	0.00269283	chr21	napu_chr21_28831468_28831615_DEL_-147	2.48535e-07	chr21:29001220:T:C	0.119506
ENSG00000249624	chr21:33262573:G:A	0.368421	2.30985e-08	0.101777	0.0160039	9.999e-05	0.00456624	0.00317407	chr21	napu_chr21_33239754_33239816_DEL_-62	0.000274944	chr21:33262573:G:A	0.180094
ENSG00000289238	chr21:33320758:A:G	0.386667	5.16449e-07	-0.0918388	0.0164782	0.00169983	0.0452956	0.0314857	chr21	napu_chr21_33337686_33337686_INS_125	6.64222e-05	chr21:33320758:A:G	0.053123
DONSON	chr21:34105764:G:T	0.0592105	5.57149e-07	0.102187	0.0183994	0.00119988	0.045267	0.0314658	chr21	napu_chr21_33921742_33921742_INS_252	6.2632e-06	chr21:34105764:G:T	0.355158
CRYZL1	chr21:33473000:G:A	0.0479452	2.35918e-07	0.130117	0.0225346	0.00059994	0.0259762	0.0180565	chr21	napu_chr21_33921742_33921742_INS_252	7.10695e-06	chr21:33473000:G:A	0.939921
CBR3	chr21:36131310:G:A	0.424658	8.94827e-10	-0.0724121	0.0101098	9.999e-05	0.000482032	0.000335068	chr21	napu_chr21_36144484_36144655_DEL_-171	1.44928e-08	chr21:36131310:G:A	0.200215
PWP2	chr21:44057985:C:G	0.342105	1.19253e-13	-0.138224	0.0147797	9.999e-05	6.0679e-07	4.21789e-07	chr21	napu_chr21_44147683_44147683_INS_200	2.29427e-14	chr21:44079290:T:C	0.12803
GATD3	chr21:44057275:A:G	0.315789	9.216e-13	0.117443	0.0132749	9.999e-05	3.32769e-06	2.31313e-06	chr21	napu_chr21_44147683_44147683_INS_200	0.0105395	chr21:44057275:A:G	0.86182
LINC00205	chr21:45268400:G:A	0.293333	1.70227e-14	-0.138711	0.0141002	9.999e-05	1.28515e-07	8.9333e-08	chr21	napu_chr21_45896443_45896443_INS_1163	6.5949e-17	chr21:45268400:G:A	0.217235
ENSG00000288885	chr21:45557132:C:T	0.467105	4.22845e-07	-0.0821604	0.0146069	0.00089991	0.0501635	0.0348695	chr21	napu_chr21_45560483_45560483_INS_102	0.000324853	chr21:45557132:C:T	0.374671
SPATC1L	chr21:46183478:C:T	0.18	5.82145e-09	-0.139439	0.0208069	9.999e-05	0.00181118	0.00125898	chr21	napu_chr21_46183550_46183797_DEL_-247	1.96964e-07	chr21:46183478:C:T	0.390124
ANKRD62P1-PARP4P3	chr22:16129058:T:TTG	0.0466667	1.09857e-07	-0.21412	0.0358773	0.00259974	0.0565714	0.0393237	chr22	napu_chr22_16370072_16370434_DEL_-362	6.70019e-06	chr22:16129058:T:TTG	0.551305
TMEM191B	chr22:18490937:G:C	0.22	3.17514e-07	0.0974627	0.017104	0.00049995	0.0355357	0.0247014	chr22	napu_chr22_17561385_17561510_DEL_-125	1.82741e-05	chr22:18490937:G:C	0.962784
PI4KAP1	chr22:18769890:G:C	0.22	1.25675e-10	0.141584	0.0185244	9.999e-05	0.000134121	9.32297e-05	chr22	napu_chr22_17753958_17753958_INS_194	1.67436e-09	chr22:18769890:G:C	0.999291
THAP7-AS1	chr22:21002603:AAGAC:A	0.375	5.09717e-09	-0.129796	0.0192735	9.999e-05	0.00184135	0.00127995	chr22	napu_chr22_20121816_20121912_DEL_-96	3.32559e-08	chr22:21002603:AAGAC:A	0.488054
ENSG00000290799	chr22:21042362:T:A	0.394737	5.71996e-11	0.119172	0.0152092	9.999e-05	8.06809e-05	5.60826e-05	chr22	napu_chr22_20679776_20684181_DEL_-4405	4.80227e-11	chr22:21042362:T:A	0.648146
P2RX6P	chr22:21042362:T:A	0.394737	6.90793e-10	0.124423	0.0172187	9.999e-05	0.00267443	0.00185904	chr22	napu_chr22_21183411_21183411_INS_81	1.78232e-09	chr22:21042362:T:A	0.823223
PI4KAP2	chr22:20700300:T:C	0.263158	1.99456e-08	-0.093726	0.0146537	9.999e-05	0.00490279	0.00340801	chr22	napu_chr22_20955490_20955490_INS_268	4.27979e-05	chr22:20711145:T:C	0.324203
PPM1F-AS1	chr22:21938623:C:A	0.296053	4.27019e-12	0.124393	0.0146856	9.999e-05	8.95137e-06	6.22224e-06	chr22	napu_chr22_21814303_21814598_DEL_-295	5.31462e-12	chr22:21938623:C:A	0.98282
ENSG00000290920	chr22:23402667:G:GGGCGCC	0.18	3.56377e-15	0.143322	0.0140085	9.999e-05	8.632e-08	6.00024e-08	chr22	napu_chr22_24042832_24042832_INS_60	2.62536e-17	chr22:23402667:G:GGGCGCC	0.943111
GSTT2B	chr22:23979661:G:A	0.458333	9.96936e-15	-0.13828	0.0138671	9.999e-05	1.38463e-07	9.62479e-08	chr22	napu_chr22_23942395_23943811_DEL_-1416	1.37047e-12	chr22:23979661:G:A	0.636706
DDTL	chr22:23924767:A:C	0.446667	8.85885e-19	-0.259854	0.0209654	9.999e-05	8.67208e-09	6.0281e-09	chr22	napu_chr22_23940023_23940161_DEL_-138	1.63373e-12	chr22:23924767:A:C	0.527016
GSTT2	chr22:23979661:G:A	0.458333	4.59127e-11	-0.140189	0.0177696	9.999e-05	0.000219675	0.0001527	chr22	napu_chr22_23940023_23940161_DEL_-138	9.87808e-06	chr22:23979661:G:A	0.58172
DDT	chr22:23953309:G:A	0.5	3.92138e-08	-0.088591	0.0142263	0.00029997	0.0108715	0.00755693	chr22	napu_chr22_23940023_23940161_DEL_-138	0.000108554	chr22:23953309:G:A	0.812615
CRYBB2P1	chr22:25459662:G:A	0.394737	1.00103e-09	-0.109415	0.0153349	9.999e-05	0.000761891	0.000529603	chr22	napu_chr22_25436587_25436587_INS_59	9.34183e-09	chr22:25459662:G:A	0.971757
ENSG00000272977	chr22:25459662:G:A	0.394737	3.14936e-15	0.130965	0.0127617	9.999e-05	7.98364e-08	5.54956e-08	chr22	napu_chr22_25242374_25242887_DEL_-513	2.25937e-17	chr22:25459662:G:A	1
MB	chr22:35610998:G:A	0.434211	4.13236e-07	-0.0816444	0.0144999	0.0009999	0.047083	0.0327282	chr22	napu_chr22_34715578_34715656_DEL_-78	2.06152e-05	chr22:35610998:G:A	0.424003
APOL2	chr22:36239710:G:A	0.315789	4.97257e-10	-0.116925	0.0160026	9.999e-05	0.000334471	0.000232496	chr22	napu_chr22_35701212_35701292_DEL_-80	8.3253e-09	chr22:36239710:G:A	0.999996
ENSG00000286485	chr22:36721039:G:A	0.388158	2.31868e-07	-0.0866038	0.0149872	0.00069993	0.0332131	0.0230869	chr22	napu_chr22_37528894_37528894_INS_351	9.77131e-06	chr22:36721774:C:T	0.458733
ENSG00000279738	chr22:38210953:G:A	0.0657895	6.40808e-07	-0.0953693	0.0172842	0.00159984	0.0627483	0.0436174	chr22	napu_chr22_37509475_37509713_DEL_-238	7.54815e-06	chr22:38210953:G:A	0.687664
XPNPEP3	chr22:40976692:T:C	0.335526	6.4108e-07	-0.0508899	0.0092232	0.00079992	0.041344	0.0287389	chr22	napu_chr22_40398219_40399238_DEL_-1019	0.000118087	chr22:40976692:T:C	0.830423
FAM118A	chr22:45332282:CCTT:C	0.197368	5.34339e-09	0.117507	0.0174789	9.999e-05	0.00232984	0.00161951	chr22	napu_chr22_45327995_45327995_INS_1316	7.06775e-05	chr22:45332282:CCTT:C	0.186253
GTSE1-DT	chr22:46315492:G:GC	0.440789	7.40918e-08	-0.0998272	0.0164528	0.00029997	0.0175816	0.0122212	chr22	napu_chr22_46293143_46293385_DEL_-242	0.00100558	chr22:46315492:G:GC	0.277697
TBC1D22A-DT	chr22:46762282:G:A	0.223684	6.8274e-12	-0.134863	0.0161408	9.999e-05	1.48382e-05	1.03143e-05	chr22	napu_chr22_46616128_46616300_DEL_-172	6.36887e-12	chr22:46762282:G:A	0.754028
LINC00898	chr22:47202820:G:A	0.0526316	1.87032e-08	0.168359	0.0262565	9.999e-05	0.0052308	0.00363601	chr22	napu_chr22_47211265_47211433_DEL_-168	0.0103211	chr22:47202820:G:A	0.96132
NHIP	chr22:49052447:G:A	0.453947	7.33752e-10	-0.116354	0.0161351	9.999e-05	0.000679257	0.000472162	chr22	napu_chr22_49005575_49005672_DEL_-97	3.03958e-07	chr22:49052447:G:A	0.999984
MAPK12	chr22:50254133:G:A	0.197368	2.34117e-08	0.115214	0.0181264	9.999e-05	0.006646	0.00461975	chr22	napu_chr22_49879767_49879893_DEL_-126	2.25979e-06	chr22:50254537:G:A	0.321321
NCAPH2	chr22:49802502:A:G	0.0675676	6.4715e-07	-0.143835	0.0260799	0.00059994	0.0538916	0.0374609	chr22	napu_chr22_49951172_49951172_INS_251	5.93822e-05	chr22:49802502:A:G	0.903675
CPT1B	chr22:50573504:T:C	0.148649	2.55567e-07	-0.0941798	0.0163686	0.00029997	0.0275314	0.0191375	chr22	napu_chr22_49802225_49802225_INS_233	4.21675e-06	chr22:50573504:T:C	0.238219
ENSG00000288831	chr3:2097588:G:C	0.315789	5.00477e-09	0.0918803	0.0136342	0.00019998	0.00238549	0.00165819	chr3	napu_chr3_1638184_1638576_DEL_-392	2.9998e-08	chr3:2097588:G:C	0.851628
PNPT1P1	chr3:4304577:A:T	0.210526	1.91028e-08	-0.0893409	0.0139446	0.00019998	0.00665931	0.00462899	chr3	napu_chr3_3116972_3117022_DEL_-50	1.55907e-06	chr3:4304577:A:T	0.969209
C3orf20	chr3:14660765:G:A	0.5	4.0806e-09	-0.105937	0.0156035	9.999e-05	0.00202654	0.00140868	chr3	napu_chr3_15465220_15465220_INS_59	3.4454e-08	chr3:14660765:G:A	0.428005
HSPA8P18	chr3:19946945:G:C	0.269737	1.56436e-08	0.118893	0.0184143	9.999e-05	0.00446915	0.00310658	chr3	napu_chr3_19957092_19957092_INS_233	7.38285e-07	chr3:19946945:G:C	0.982866
EFHB	chr3:19946945:G:C	0.269737	1.90863e-12	0.156443	0.0180484	9.999e-05	5.63946e-06	3.92008e-06	chr3	napu_chr3_19969952_19970052_DEL_-100	2.12727e-13	chr3:19946945:G:C	0.998054
PDCD6IP-DT	chr3:33798239:C:CCCTGTGCATTCCGTA	0.333333	1.62403e-10	0.11236	0.0148223	9.999e-05	0.000123427	8.57962e-05	chr3	napu_chr3_33058184_33058240_DEL_-56	9.89809e-11	chr3:33798239:C:CCCTGTGCATTCCGTA	0.702819
VILL	chr3:38004037:G:A	0.434211	6.54282e-12	-0.127054	0.0151873	9.999e-05	8.95137e-06	6.22224e-06	chr3	napu_chr3_38081361_38081710_DEL_-349	6.32198e-11	chr3:38004037:G:A	0.317527
CCDC13-AS1	chr3:42730299:C:T	0.203947	1.1638e-09	-0.110293	0.0155384	9.999e-05	0.000684733	0.000475969	chr3	napu_chr3_41890859_41890859_INS_124	1.32452e-07	chr3:42730299:C:T	0.823546
LARS2	chr3:45518621:A:G	0.182432	1.17899e-10	-0.081599	0.0106544	9.999e-05	0.00010794	7.50309e-05	chr3	napu_chr3_45890256_45890256_INS_205	1.09221e-10	chr3:45518621:A:G	0.165876
ALS2CL	chr3:46665078:C:A	0.177632	1.59345e-08	-0.105585	0.0163648	9.999e-05	0.0036709	0.0025517	chr3	napu_chr3_46741150_46741206_DEL_-56	1.04187e-05	chr3:46665078:C:A	0.479151
TMIE	chr3:46636749:G:A	0.217105	3.6652e-07	-0.111992	0.0197815	0.00029997	0.0288431	0.0200493	chr3	napu_chr3_46494996_46494996_INS_417	2.49828e-05	chr3:46636749:G:A	0.266247
TREX1	chr3:48478496:G:C	0.197368	2.66836e-07	-0.117022	0.0203775	0.00029997	0.0133172	0.00925697	chr3	napu_chr3_48400315_48400377_DEL_-62	0.000480887	chr3:48478496:G:C	0.0791366
SHISA5	chr3:48413478:T:C	0.126667	1.46833e-08	0.129112	0.0199484	9.999e-05	0.00207966	0.00144561	chr3	napu_chr3_48920354_48921293_DEL_-939	1.28003e-06	chr3:48413478:T:C	0.433294
PARP3	chr3:51959411:C:T	0.131579	2.42275e-10	-0.16371	0.0218788	9.999e-05	0.000172281	0.000119755	chr3	napu_chr3_52010298_52010382_DEL_-84	1.74564e-08	chr3:51959411:C:T	0.19735
PPM1M	chr3:52256458:C:G	0.346667	5.53255e-10	0.117923	0.0161973	9.999e-05	0.000369945	0.000257155	chr3	napu_chr3_53012592_53013817_DEL_-1225	2.47431e-10	chr3:52256458:C:G	0.250294
PRKCD	chr3:53161169:C:T	0.223684	6.87675e-08	-0.09927	0.0163105	0.00029997	0.0127742	0.00887955	chr3	napu_chr3_53979501_53979551_DEL_-50	5.31201e-07	chr3:53161169:C:T	0.421649
ENSG00000271976	chr3:53869173:C:G	0.361842	2.79155e-10	-0.0641908	0.0086186	9.999e-05	0.000215606	0.000149871	chr3	napu_chr3_54644740_54644814_DEL_-74	1.25617e-10	chr3:53869173:C:G	0.455249
ACTR8	chr3:53869102:G:A	0.445946	5.79741e-09	-0.0738224	0.011014	9.999e-05	0.00208929	0.0014523	chr3	napu_chr3_53978282_53978589_DEL_-307	4.83498e-08	chr3:53869102:G:A	0.681157
ENSG00000225662	chr3:63019738:CT:C	0.0657895	5.13692e-08	-0.18928	0.0307293	0.00229977	0.0452956	0.0314857	chr3	napu_chr3_63223319_63223319_INS_330	3.41005e-06	chr3:63019738:CT:C	0.83119
SLC25A26	chr3:66236632:G:A	0.348684	6.40392e-12	0.135845	0.0162278	9.999e-05	1.86938e-05	1.29944e-05	chr3	napu_chr3_66839111_66839111_INS_298	1.09102e-11	chr3:66236632:G:A	0.998827
LMOD3	chr3:69122652:T:C	0.391892	7.98645e-08	-0.101873	0.0168424	9.999e-05	0.0123788	0.0086047	chr3	napu_chr3_69130522_69132390_DEL_-1868	1.13328e-06	chr3:69122652:T:C	0.864143
FAM86DP	chr3:75415218:G:A	0.260274	1.61414e-08	0.114386	0.0177376	9.999e-05	0.00418143	0.00290658	chr3	napu_chr3_75484688_75484688_INS_277	9.97312e-06	chr3:75415218:G:A	0.458197
ENSG00000290410	chr3:75545462:C:G	0.243056	1.81044e-08	-0.179057	0.0278897	0.00079992	0.018498	0.0128583	chr3	napu_chr3_75534481_75534556_DEL_-75	0.0237144	chr3:75545462:C:G	0.0623974
ENSG00000239572	chr3:87793052:C:T	0.328947	8.94172e-09	-0.0975557	0.0147915	9.999e-05	0.00282016	0.00196034	chr3	napu_chr3_86820018_86820018_INS_117	3.34909e-08	chr3:87793052:C:T	0.309209
ARL13B	chr3:93476425:G:A	0.0675676	2.40026e-07	-0.0830837	0.0144	9.999e-05	0.0173845	0.0120843	chr3	napu_chr3_94637229_94637708_DEL_-479	2.62445e-05	chr3:93476425:G:A	0.986426
ST3GAL6-AS1	chr3:98713715:C:T	0.236842	8.6937e-07	-0.0998034	0.0183505	0.00189981	0.0622163	0.0432476	chr3	napu_chr3_98691860_98695939_DEL_-4079	0.000390749	chr3:98715649:C:T	0.358427
IMPG2	chr3:101204006:T:TC	0.133333	1.10437e-07	0.0998787	0.0167391	0.00019998	0.0164701	0.0114487	chr3	napu_chr3_101185261_101185322_DEL_-61	5.02007e-06	chr3:101204006:T:TC	0.125956
DPPA4	chr3:108750079:C:T	0.0592105	2.80401e-07	-0.125369	0.0218794	0.00059994	0.0285268	0.0198294	chr3	napu_chr3_110025149_110025217_DEL_-68	7.48309e-06	chr3:108750079:C:T	0.996948
ENSG00000272844	chr3:113210989:G:A	0.06	4.30222e-07	-0.189396	0.0336984	0.00129987	0.0439226	0.0305313	chr3	napu_chr3_113046429_113046526_DEL_-97	6.19825e-06	chr3:113210989:G:A	0.683421
FAM162A	chr3:122398534:G:A	0.0743243	6.43433e-16	0.161817	0.0151709	9.999e-05	1.61711e-08	1.12408e-08	chr3	napu_chr3_122419595_122419921_DEL_-326	1.66079e-21	chr3:122398534:G:A	0.0902712
WDR5B	chr3:122360277:G:A	0.08	1.00515e-07	-0.071794	0.0119845	0.00039996	0.0119421	0.00830118	chr3	napu_chr3_122670478_122670687_DEL_-209	5.28152e-05	chr3:122360277:G:A	0.76998
FAM86JP	chr3:125916812:C:A	0.263514	7.81439e-11	0.121316	0.015635	9.999e-05	8.00654e-05	5.56548e-05	chr3	napu_chr3_125736394_125736394_INS_77	5.4847e-10	chr3:125916875:C:A	0.219383
ROPN1B	chr3:125969519:CAGGGCAAGGGG:C	0.125	2.7316e-08	0.134922	0.0213562	0.00019998	0.00535577	0.00372288	chr3	napu_chr3_125995825_125995825_INS_92	1.40474e-07	chr3:125970584:T:A	0.144608
ENSG00000287232	chr3:126227981:G:C	0.106667	4.77115e-07	-0.156444	0.0279677	0.00039996	0.0453018	0.03149	chr3	napu_chr3_126862112_126862112_INS_180	1.49577e-06	chr3:126227981:G:C	0.0611085
TRH	chr3:129994367:C:T	0.0592105	2.37775e-09	0.209744	0.0302991	9.999e-05	0.00118564	0.000824159	chr3	napu_chr3_130837784_130837784_INS_320	1.42476e-08	chr3:129994367:C:T	0.999997
ANAPC13	chr3:134530927:C:G	0.427632	3.02842e-09	-0.0963081	0.0140332	0.00019998	0.00110949	0.000771223	chr3	napu_chr3_134575058_134575555_DEL_-497	0.00116287	chr3:134530927:C:G	0.753731
RASA2-IT1	chr3:140527181:A:G	0.0657895	2.06637e-07	-0.1386	0.0238643	0.00039996	0.0232765	0.0161799	chr3	napu_chr3_141248447_141248527_DEL_-80	6.08322e-06	chr3:140534844:C:A	0.498799
EIF2A	chr3:150550141:T:TAATG	0.386667	2.2266e-14	-0.0930376	0.00952249	9.999e-05	1.97023e-07	1.36954e-07	chr3	napu_chr3_151293578_151293638_DEL_-60	1.03435e-17	chr3:150550141:T:TAATG	0.23714
C3orf33	chr3:155771034:T:TGTGTGTGTGA	0.08	3.58873e-08	0.167801	0.0268505	0.00019998	0.0057763	0.0040152	chr3	napu_chr3_154930569_154930890_DEL_-321	2.02862e-08	chr3:155771034:T:TGTGTGTGTGA	0.0876237
LXN	chr3:158647444:A:T	0.427632	1.72516e-08	-0.100727	0.0156598	9.999e-05	0.00481414	0.00334639	chr3	napu_chr3_158632950_158634122_DEL_-1172	1.5486e-06	chr3:158653617:G:A	0.0261221
LRRIQ4	chr3:169822609:T:C	0.42	5.45509e-07	-0.107373	0.0193143	0.00119988	0.0547302	0.0380438	chr3	napu_chr3_169770567_169770567_INS_80	2.16047e-06	chr3:169822609:T:C	0.493635
ENSG00000239219	chr3:169950181:A:G	0.296053	6.67773e-07	0.0951579	0.0172793	0.00149985	0.0589932	0.0410071	chr3	napu_chr3_169472495_169472580_DEL_-85	2.25917e-06	chr3:169950181:A:G	0.412193
SLC7A14-AS1	chr3:170466029:G:A	0.0789474	3.8906e-07	-0.110534	0.0195769	0.00059994	0.039968	0.0277824	chr3	napu_chr3_170401776_170402089_DEL_-313	5.99446e-06	chr3:170466029:G:A	0.955165
KRT8P13	chr3:170481109:C:T	0.447368	3.51279e-07	-0.0664055	0.0117069	0.00119988	0.0340679	0.0236812	chr3	napu_chr3_169770567_169770567_INS_80	1.52119e-06	chr3:170481109:C:T	0.268382
CCDC39	chr3:180689134:C:G	0.0933333	2.37073e-07	0.140648	0.0243637	0.00019998	0.0195976	0.0136226	chr3	napu_chr3_180766308_180766308_INS_323	1.97369e-07	chr3:180689134:C:G	0.0290767
ENSG00000241231	chr3:181442470:A:G	0.296053	2.60115e-11	-0.124441	0.0155005	9.999e-05	2.28905e-05	1.59116e-05	chr3	napu_chr3_181392123_181392123_INS_50	2.37554e-08	chr3:181445987:T:C	0.226151
KLHL24	chr3:183634546:G:A	0.322368	1.81338e-09	-0.112799	0.0161393	9.999e-05	0.000761891	0.000529603	chr3	napu_chr3_183661084_183661084_INS_2016	3.54641e-08	chr3:183634546:G:A	0.0966441
YEATS2-AS1	chr3:183816699:G:C	0.375	2.95121e-10	0.11712	0.0157539	9.999e-05	0.000219675	0.0001527	chr3	napu_chr3_182841814_182841814_INS_187	1.40779e-08	chr3:183816699:G:C	0.452078
ECE2	chr3:184263571:G:A	0.177632	5.18685e-07	0.0922094	0.016548	0.00139986	0.0530082	0.0368469	chr3	napu_chr3_184752739_184753180_DEL_-441	1.85985e-05	chr3:184263571:G:A	0.937064
KNG1	chr3:186715050:G:T	0.486842	1.23548e-14	-0.138854	0.0140003	9.999e-05	8.47144e-08	5.88864e-08	chr3	napu_chr3_186717816_186718075_DEL_-259	1.22938e-09	chr3:186715050:G:T	0.0587923
TMEM44-AS1	chr3:194585511:T:C	0.460526	1.03515e-07	0.054304	0.00907615	0.00019998	0.0201772	0.0140255	chr3	napu_chr3_194569554_194569799_DEL_-245	0.000182708	chr3:194585511:T:C	0.864194
XXYLT1	chr3:195373313:C:G	0.131579	2.40687e-07	-0.090624	0.0157088	0.00119988	0.0452317	0.0314413	chr3	napu_chr3_195752557_195752557_INS_56	3.9622e-06	chr3:195400343:A:G	0.137185
MUC20-OT1	chr3:195375675:G:A	0.125	5.57595e-08	-0.0923747	0.0150472	0.00029997	0.0156575	0.0108838	chr3	napu_chr3_195961337_195961456_DEL_-119	3.11732e-07	chr3:195375675:G:A	0.121815
BDH1	chr3:197511669:C:T	0.131579	7.0888e-07	0.0655371	0.0119341	0.00169983	0.0634145	0.0440805	chr3	napu_chr3_198004249_198004973_DEL_-724	0.000416175	chr3:197511669:C:T	0.766924
ENSG00000273308	chr3:197627206:C:T	0.118421	1.0808e-09	0.160373	0.0225363	9.999e-05	0.000580533	0.000403538	chr3	napu_chr3_197707056_197707159_DEL_-103	3.00116e-05	chr3:197627206:C:T	0.715932
LRCH3	chr3_197921774_197921998_DEL_-224	0.0866667	3.33262e-08	-0.0971301	0.0154962	9.999e-05	0.00594863	0.00413499	chr3	napu_chr3_197921774_197921998_DEL_-224	0.963937	chr3:197929240:C:T	0.0280815
ZNF718	chr4:174091:T:C	0.480263	3.78591e-14	0.112923	0.0117168	9.999e-05	3.17681e-07	2.20825e-07	chr4	napu_chr4_127124_133266_DEL_-6142	0.000632225	chr4:174091:T:C	0.166699
ZNF732	chr4:304983:G:A	0.105263	8.85622e-10	0.158836	0.022168	9.999e-05	0.000587387	0.000408302	chr4	napu_chr4_299342_299342_INS_550	1.07212e-07	chr4:304983:G:A	0.328279
ABCA11P	chr4:1299389:G:C	0.144737	4.93737e-07	-0.0752336	0.0134708	0.0009999	0.044653	0.031039	chr4	napu_chr4_1298329_1298329_INS_171	0.00678205	chr4:1299389:G:C	0.131784
ENSG00000288589	chr4:4921569:C:T	0.0855263	6.91092e-08	-0.126356	0.020765	0.00029997	0.0177955	0.01237	chr4	napu_chr4_3702364_3702364_INS_192	5.69188e-06	chr4:4921569:C:T	0.456824
ENSG00000288588	chr4:6242808:C:CAGTG	0.388158	4.82404e-08	0.104066	0.0168519	0.00049995	0.0250117	0.0173861	chr4	napu_chr4_6977077_6977077_INS_179	1.29805e-06	chr4:6242808:C:CAGTG	0.374742
ENSG00000287104	chr4:7015456:A:T	0.447368	1.48305e-08	-0.101357	0.0156661	9.999e-05	0.00594595	0.00413313	chr4	napu_chr4_6932533_6932715_DEL_-182	3.60881e-05	chr4:7015456:A:T	0.768845
AFAP1-AS1	chr4:7900969:G:C	0.0789474	1.41075e-07	-0.162675	0.0275496	0.00089991	0.0297791	0.0206999	chr4	napu_chr4_7724169_7724169_INS_1533	5.85743e-06	chr4:7900969:G:C	0.282389
ENSG00000251615	chr4:8356009:A:C	0.322368	3.01776e-14	0.108496	0.0111917	9.999e-05	2.43165e-07	1.69028e-07	chr4	napu_chr4_8364482_8364538_DEL_-56	0.0364376	chr4:8356009:A:C	0.362657
ENSG00000287117	chr4:9447602:G:A	0.0855263	8.58486e-08	-0.140749	0.0233399	0.00049995	0.0165186	0.0114823	chr4	napu_chr4_9619307_9619617_DEL_-310	5.12573e-05	chr4:9447602:G:A	0.633955
ZNF518B	chr4:10319339:G:A	0.118421	5.72358e-07	-0.10144	0.0182877	0.00149985	0.0573304	0.0398513	chr4	napu_chr4_9473514_9474022_DEL_-508	4.05942e-05	chr4:10319339:G:A	0.540861
ENSG00000251410	chr4:28069923:A:G	0.0592105	1.51359e-09	0.22296	0.0316996	9.999e-05	0.000816454	0.00056753	chr4	napu_chr4_28319132_28319132_INS_313	3.03457e-09	chr4:28069923:A:G	0.203753
KLF3-AS1	chr4:38631676:C:T	0.324324	6.29773e-08	-0.0744243	0.0121839	0.00019998	0.0116973	0.00813098	chr4	napu_chr4_39619190_39619190_INS_78	5.57535e-07	chr4:38631676:C:T	0.343376
RPL9	chr4:39446159:A:G	0.421053	7.10039e-17	0.144119	0.0128284	9.999e-05	4.84004e-09	3.36439e-09	chr4	napu_chr4_38807368_38807368_INS_137	3.78379e-23	chr4:39448204:G:A	0.0896205
LINC02475	chr4_44016273_44025188_DEL_-8915	0.131579	5.14211e-07	-0.166089	0.0297946	0.00079992	0.0373428	0.0259576	chr4	napu_chr4_44016273_44025188_DEL_-8915	0.978082	chr4:44039185:C:G	0.00187121
GUF1	chr4:44636502:G:A	0.358108	1.35406e-10	-0.0758457	0.00994712	9.999e-05	0.000118876	8.2633e-05	chr4	napu_chr4_44805354_44805354_INS_96	2.95537e-07	chr4:44636502:G:A	0.0307078
ENSG00000272936	chr4:44700703:T:C	0.171053	5.45972e-10	0.13617	0.0186951	9.999e-05	0.000337476	0.000234585	chr4	napu_chr4_44805354_44805354_INS_96	4.99068e-10	chr4:44700703:T:C	0.391591
SLAIN2	chr4:48396334:G:A	0.3	2.76025e-07	-0.0848616	0.0147996	0.00029997	0.0255584	0.0177661	chr4	napu_chr4_49304885_49304885_INS_291	0.000148394	chr4:48396334:G:A	0.0985325
SPINK2	chr4:56821841:G:T	0.289474	7.01585e-10	0.109955	0.0152245	9.999e-05	0.00137866	0.000958331	chr4	napu_chr4_56821746_56821746_INS_60	0.0162899	chr4:56821841:G:T	0.265163
IGFBP7	chr4:57084457:A:G	0.315789	1.53843e-09	0.124055	0.0176477	9.999e-05	0.000939284	0.000652912	chr4	napu_chr4_57479047_57479109_DEL_-62	4.6567e-09	chr4:57084457:A:G	0.186133
CDKL2	chr4:75612705:T:A	0.2	3.09135e-10	0.074203	0.00999641	9.999e-05	0.000250246	0.00017395	chr4	napu_chr4_75626633_75626689_DEL_-56	0.0391831	chr4:75612705:T:A	0.0611543
FAM47E	chr4:76262939:T:A	0.105263	3.71853e-07	-0.114672	0.0202682	0.00059994	0.0371891	0.0258508	chr4	napu_chr4_76608528_76608528_INS_1695	1.26282e-06	chr4:76266070:G:C	0.172677
FAM47E-STBD1	chr4:76236260:C:T	0.0986842	9.97213e-09	-0.159505	0.0242839	9.999e-05	0.00335092	0.00232928	chr4	napu_chr4_76027457_76027719_DEL_-262	2.46247e-08	chr4:76259864:A:AGG	0.147665
ENSG00000287401	chr4:76236794:G:A	0.427632	8.9249e-09	0.0837704	0.0127005	0.00019998	0.00290805	0.00202143	chr4	napu_chr4_75554463_75554773_DEL_-310	1.0424e-07	chr4:76236794:G:A	0.240748
ENSG00000289586	chr4:76949168:G:C	0.296053	3.24977e-12	0.107826	0.0126299	9.999e-05	7.47553e-06	5.19636e-06	chr4	napu_chr4_76916704_76917081_DEL_-377	2.23032e-12	chr4:76949168:G:C	0.999979
THAP9-AS1	chr4:82900171:A:G	0.506579	9.26345e-14	-0.111169	0.0118077	9.999e-05	6.48469e-07	4.50761e-07	chr4	napu_chr4_82222835_82222835_INS_126	6.84475e-15	chr4:82900171:A:G	0.812976
KLHL8	chr4:87590961:T:C	0.0657895	2.60677e-08	0.136825	0.0216175	9.999e-05	0.00768212	0.00533997	chr4	napu_chr4_87378837_87378948_DEL_-111	5.98887e-07	chr4:87590961:T:C	0.921831
PPM1K-DT	chr4:88285020:T:C	0.25	2.69543e-12	0.141423	0.0164766	9.999e-05	7.84989e-06	5.45659e-06	chr4	napu_chr4_88171507_88171507_INS_4750	7.10141e-12	chr4:88285020:T:C	0.932335
STPG2	chr4:98110176:G:GC	0.398649	3.39711e-10	-0.0774349	0.0104643	9.999e-05	0.000215606	0.000149871	chr4	napu_chr4_98045990_98045990_INS_55	0.00401363	chr4:98110176:G:GC	0.0647652
RPL34	chr4:108595388:C:T	0.0723684	2.31364e-07	-0.136613	0.0236393	0.00049995	0.0228596	0.0158901	chr4	napu_chr4_108186518_108186819_DEL_-301	3.19692e-06	chr4:108595388:C:T	0.977194
GAR1	chr4:109824698:C:G	0.447368	2.36517e-08	0.103281	0.0162555	9.999e-05	0.00456624	0.00317407	chr4	napu_chr4_109645378_109645378_INS_69	1.29559e-06	chr4:109824698:C:G	0.830502
METTL14-DT	chr4:118712975:T:C	0.46	5.81796e-08	-0.0983064	0.0160413	0.00039996	0.00851032	0.00591566	chr4	napu_chr4_119406230_119406230_INS_1195	6.40021e-08	chr4:118712975:T:C	0.128072
ENSG00000291203	chr4:119635617:T:G	0.328947	4.97327e-07	-0.0311975	0.00558787	0.00149985	0.039968	0.0277824	chr4	napu_chr4_119323403_119323748_DEL_-345	0.00201343	chr4:119635617:T:G	0.229062
PP12613	chr4:121644295:GT:G	0.0526316	3.89557e-07	0.143927	0.0254927	0.00059994	0.039968	0.0277824	chr4	napu_chr4_121526895_121527077_DEL_-182	3.26129e-05	chr4:121644295:GT:G	0.911117
ABHD18	chr4:127922620:G:A	0.0933333	1.95364e-10	0.17517	0.0232468	9.999e-05	0.000110381	7.67276e-05	chr4	napu_chr4_127940714_127940714_INS_320	0.0143681	chr4:127922620:G:A	0.0331235
PCDH10-DT	chr4:132710384:G:A	0.381579	2.12588e-07	0.0515682	0.00889009	0.00049995	0.0218977	0.0152214	chr4	napu_chr4_132869333_132869333_INS_105	0.000482538	chr4:132712038:T:C	0.24248
TDO2	chr4:155833814:C:T	0.394737	1.75276e-09	0.111271	0.0159017	9.999e-05	0.000829147	0.000576353	chr4	napu_chr4_155909890_155909890_INS_68	6.98655e-09	chr4:155833814:C:T	0.75447
GASK1B-AS1	chr4:158138293:T:C	0.421053	7.57144e-16	-0.134132	0.0126246	9.999e-05	2.44915e-08	1.70244e-08	chr4	napu_chr4_159159346_159159432_DEL_-86	7.84267e-21	chr4:158138293:T:C	0.249929
NUDT19P5	chr4:158138293:T:C	0.421053	1.19951e-09	-0.123517	0.0174197	9.999e-05	0.00114182	0.000793695	chr4	napu_chr4_159159346_159159432_DEL_-86	1.08894e-09	chr4:158138293:T:C	0.208741
TMEM144	chr4:159161420:T:C	0.0723684	9.4056e-08	-0.113256	0.018853	9.999e-05	0.0100317	0.00697323	chr4	napu_chr4_159150094_159150165_DEL_-71	1.07315e-05	chr4:159161420:T:C	0.994488
IRF2	chr4:183478245:C:A	0.0592105	1.20491e-07	-0.12531	0.0210791	0.00079992	0.0256273	0.0178139	chr4	napu_chr4_184652945_184653054_DEL_-109	6.72024e-06	chr4:183478245:C:A	0.652001
UFSP2	chr4:185425919:G:C	0.256579	1.82617e-08	0.130178	0.0202831	9.999e-05	0.00580012	0.00403175	chr4	napu_chr4_185827941_185827997_DEL_-56	7.7579e-08	chr4:185425919:G:C	0.322119
CCDC110	chr4:185470714:T:C	0.361842	3.92534e-07	-0.0944614	0.016737	0.0019998	0.0578312	0.0401994	chr4	napu_chr4_185471203_185471203_INS_297	0.00314215	chr4:185470714:T:C	0.285177
CCDC127	chr5:253535:T:G	0.342105	2.56763e-13	0.100016	0.010916	9.999e-05	2.01713e-06	1.40214e-06	chr5	napu_chr5_324005_324005_INS_73	1.02702e-07	chr5:253535:T:G	0.342398
SDHA	chr5:303759:C:T	0.401316	3.13584e-09	-0.0886622	0.0129353	9.999e-05	0.0017978	0.00124968	chr5	napu_chr5_229792_229876_DEL_-84	0.00242994	chr5:303759:C:T	0.184715
SLC9A3-AS1	chr5:463783:A:G	0.164474	1.91788e-07	-0.117323	0.0201349	0.00079992	0.0337865	0.0234856	chr5	napu_chr5_1024962_1024962_INS_427	2.82884e-06	chr5:465960:G:C	0.175016
ZDHHC11B	chr5:753461:C:G	0.0555556	1.19722e-08	-0.125254	0.0192019	9.999e-05	0.00544865	0.00378744	chr5	napu_chr5_736305_736305_INS_767	0.186916	chr5:753461:C:G	0.687377
ENSG00000288930	chr5:814004:G:A	0.209459	1.37783e-07	0.141094	0.0238705	0.00019998	0.0275314	0.0191375	chr5	napu_chr5_725236_725236_INS_192	0.000962633	chr5:814004:G:A	0.383293
ENSG00000286388	chr5:1345359:A:G	0.302632	7.94463e-17	0.139063	0.0124106	9.999e-05	5.53818e-09	3.84968e-09	chr5	napu_chr5_2271569_2271688_DEL_-119	2.50549e-21	chr5:1345359:A:G	0.999999
PDCD6P1	chr5:1608061:G:A	0.210526	1.49405e-13	0.145925	0.015697	9.999e-05	1.36223e-06	9.4691e-07	chr5	napu_chr5_1613424_1613424_INS_67	0.00922619	chr5:1608061:G:A	0.0328036
ENSG00000291079	chr5:1600656:A:G	0.421053	2.41017e-09	0.0846825	0.012239	9.999e-05	0.00150941	0.00104922	chr5	napu_chr5_1603968_1603968_INS_95	8.64693e-07	chr5:1600656:A:G	0.695012
LSINCT5	chr5:2716166:A:G	0.203947	3.61244e-07	-0.0694758	0.0122636	0.00119988	0.0521822	0.0362727	chr5	napu_chr5_2138299_2138299_INS_79	5.47548e-05	chr5:2716166:A:G	0.624774
ENSG00000286753	chr5:5421421:G:A	0.0592105	8.81344e-08	-0.185529	0.0307994	0.00029997	0.0167626	0.011652	chr5	napu_chr5_4459298_4459369_DEL_-71	1.26952e-05	chr5:5421421:G:A	0.996116
NSUN2	chr5:6600680:T:C	0.289474	4.37115e-19	0.0800855	0.00636329	9.999e-05	1.40504e-10	9.76663e-11	chr5	napu_chr5_6723315_6723315_INS_50	5.679e-28	chr5:6600680:T:C	0.945306
DNAH5	chr5:14001585:A:G	0.236842	8.50708e-07	-0.0916816	0.0168398	0.00129987	0.0649879	0.0451741	chr5	napu_chr5_13165544_13165544_INS_2222	3.66509e-07	chr5:14002226:T:C	0.034653
LINC02223	chr5:17798784:G:A	0.368421	1.23915e-07	0.0905485	0.0152498	0.00019998	0.0198872	0.0138239	chr5	napu_chr5_17903157_17903231_DEL_-74	4.73377e-07	chr5:17802059:A:G	0.0622801
TARS1-DT	chr5:33440200:C:A	0.164474	3.9749e-10	-0.155364	0.0211051	9.999e-05	0.000272996	0.000189764	chr5	napu_chr5_34191136_34192762_DEL_-1626	8.9337e-10	chr5:33440200:C:A	0.999563
AMACR	chr5:34004602:C:T	0.131579	3.63899e-13	0.144424	0.0159126	9.999e-05	1.25872e-06	8.74957e-07	chr5	napu_chr5_34991360_34991413_DEL_-53	1.62616e-14	chr5:34004602:C:T	0.976604
GUSBP18	chr5:34214319:T:C	0.388158	5.99966e-08	0.10224	0.0167043	0.00019998	0.0107829	0.00749539	chr5	napu_chr5_34304684_34307799_DEL_-3115	2.87697e-07	chr5:34214882:C:G	0.496127
NIPBL-DT	chr5:36990434:A:AT	0.18	6.28679e-13	-0.145202	0.0162396	9.999e-05	2.00792e-06	1.39574e-06	chr5	napu_chr5_37415387_37415540_DEL_-153	3.29002e-14	chr5:36990434:A:AT	0.62902
CCDC152	chr5:42706727:C:A	0.105263	5.59369e-11	0.171236	0.0218385	9.999e-05	7.83113e-05	5.44354e-05	chr5	napu_chr5_42165826_42167667_DEL_-1841	7.7942e-10	chr5:42713407:G:A	0.4755
EMB	chr5:50520534:G:T	0.381579	3.74142e-08	-0.087892	0.0140874	9.999e-05	0.00512671	0.00356366	chr5	napu_chr5_50126526_50126526_INS_340	1.66908e-05	chr5:50520534:G:T	0.135462
ENSG00000289056	chr5:50655654:C:T	0.230263	2.21638e-08	-0.0986862	0.0154928	9.999e-05	0.00421471	0.00292971	chr5	napu_chr5_50600419_50600419_INS_281	7.98024e-07	chr5:50655654:C:T	0.135281
ENSG00000272416	chr5:53128688:G:T	0.0723684	3.79078e-08	0.150777	0.0241794	0.00019998	0.00667516	0.00464001	chr5	napu_chr5_53881098_53881403_DEL_-305	0.000161876	chr5:53128688:G:T	0.191259
ARL15	chr5:54535257:A:T	0.0657895	9.72679e-07	0.118699	0.0219425	0.00179982	0.0680292	0.0472882	chr5	napu_chr5_55006633_55006633_INS_294	4.08986e-05	chr5:54535257:A:T	0.843937
CCNO	chr5:55225447:A:G	0.453947	4.3655e-08	-0.0920159	0.0148403	0.00019998	0.00868451	0.00603674	chr5	napu_chr5_55205474_55205474_INS_325	1.23146e-06	chr5:55225447:A:G	0.167158
MTREX	chr5:55422587:T:C	0.296053	1.24067e-06	0.0884793	0.01655	0.00219978	0.0683614	0.0475191	chr5	napu_chr5_55512479_55512548_DEL_-69	2.88089e-05	chr5:55422587:T:C	0.064943
SETD9	chr5:56951552:C:T	0.217105	3.87518e-13	-0.13466	0.0148622	9.999e-05	1.25872e-06	8.74957e-07	chr5	napu_chr5_56835285_56835350_DEL_-65	1.9101e-11	chr5:56951552:C:T	0.611861
ENSG00000280187	chr5:69176544:T:A	0.16	1.9745e-10	0.14592	0.0193717	9.999e-05	0.000130423	9.0659e-05	chr5	napu_chr5_69204051_69204051_INS_88	2.76394e-08	chr5:69176544:T:A	0.564953
GTF2H2C	chr5:70115448:G:A	0.28	4.98871e-07	-0.0826882	0.0148127	0.00039996	0.0354247	0.0246243	chr5	napu_chr5_70533441_70533596_DEL_-155	1.13539e-05	chr5:70115448:G:A	0.812186
ENSG00000290560	chr5:69601063:A:G	0.106667	1.28793e-08	-0.0894378	0.0137494	9.999e-05	0.00307149	0.00213504	chr5	napu_chr5_70489711_70489711_INS_807	6.6398e-08	chr5:69601063:A:G	0.961608
SMN2	chr5:70666830:T:C	0.290541	2.12126e-07	0.119882	0.020665	0.00039996	0.0216646	0.0150594	chr5	napu_chr5_70760537_70760537_INS_1284	6.02555e-05	chr5:70666830:T:C	0.577734
ENSG00000254701	chr5:69686015:C:T	0.148649	1.08032e-08	-0.112433	0.0171693	9.999e-05	0.00350405	0.00243572	chr5	napu_chr5_70489711_70489711_INS_807	3.62412e-07	chr5:69686015:C:T	0.899483
GTF2H2B	chr5:71346697:A:G	0.473333	2.27239e-10	0.120504	0.0160709	9.999e-05	0.000323285	0.00022472	chr5	napu_chr5_71286197_71286259_DEL_-62	3.29612e-08	chr5:71346697:A:G	0.933972
SMN1	chr5:70921057:G:A	0.294521	3.97924e-09	0.112317	0.0165281	9.999e-05	0.00176869	0.00122945	chr5	napu_chr5_70760537_70760537_INS_1284	4.96484e-06	chr5:70921057:G:A	0.668651
ENSG00000289810	chr5:71199890:G:A	0.4375	7.29775e-14	-0.280152	0.0295698	9.999e-05	2.27687e-06	1.58269e-06	chr5	napu_chr5_71286197_71286259_DEL_-62	9.53682e-14	chr5:71199890:G:A	0.748598
GTF2H2	chr5:71305585:G:A	0.351351	1.35211e-08	0.104097	0.0160327	0.00019998	0.00351235	0.00244149	chr5	napu_chr5_71286197_71286259_DEL_-62	2.63586e-06	chr5:71305585:G:A	0.515977
OCLNP1	chr5:70855669:A:G	0.378378	1.25437e-07	-0.133432	0.0224838	0.00189981	0.0461093	0.0320513	chr5	napu_chr5_70760537_70760537_INS_1284	2.02289e-05	chr5:70855669:A:G	0.507989
ENSG00000285804	chr5:72100120:G:T	0.42	2.49268e-07	0.0837267	0.0145357	0.00059994	0.0225951	0.0157062	chr5	napu_chr5_72887228_72887302_DEL_-74	7.11664e-07	chr5:72100120:G:T	0.356192
NSA2	chr5:74742272:C:A	0.2	1.69596e-11	0.164623	0.020242	9.999e-05	2.01091e-05	1.39782e-05	chr5	napu_chr5_74759251_74759251_INS_55	2.42752e-12	chr5:74742272:C:A	0.224929
MSH3	chr5:80646538:G:T	0.375	1.19404e-08	-0.0575041	0.0088147	9.999e-05	0.00335092	0.00232928	chr5	napu_chr5_80743552_80743861_DEL_-309	4.27772e-08	chr5:80646538:G:T	0.0378578
DHFR	chr5:80628407:C:T	0.351351	5.647e-14	-0.110062	0.0115393	9.999e-05	3.68735e-07	2.56314e-07	chr5	napu_chr5_80743552_80743861_DEL_-309	8.36393e-13	chr5:80628407:C:T	0.168544
CKMT2-AS1	chr5:81301555:T:C	0.0657895	3.84771e-10	-0.156334	0.0212139	9.999e-05	0.000276907	0.000192483	chr5	napu_chr5_81993359_81993359_INS_153	1.23657e-10	chr5:81304800:C:G	0.141029
ATP6AP1L	chr5:82275850:C:T	0.322368	1.34823e-07	0.0802211	0.0135593	0.00029997	0.0184557	0.0128289	chr5	napu_chr5_82270256_82273656_DEL_-3400	3.00757e-06	chr5:82279106:G:A	0.182205
ENSG00000249664	chr5:83074625:T:C	0.414474	7.72552e-09	-0.117707	0.0177494	0.00029997	0.00365405	0.00253999	chr5	napu_chr5_82719173_82719173_INS_121	8.21471e-09	chr5:83074625:T:C	0.173937
CCNH	chr5:86591962:A:AT	0.0616438	5.32846e-08	0.1314	0.0213644	9.999e-05	0.00620278	0.00431165	chr5	napu_chr5_88083063_88086247_DEL_-3184	4.58318e-08	chr5:86591962:A:AT	0.0521641
TMEM161B-DT	chr5:88479740:C:T	0.125	1.15428e-06	0.132976	0.0247857	0.00039996	0.0329836	0.0229274	chr5	napu_chr5_88372618_88372787_DEL_-169	0.0045333	chr5:88482975:AT:A	0.0504386
ENSG00000286638	chr5:91079259:G:A	0.0789474	8.98412e-08	-0.178275	0.029619	0.00019998	0.0127742	0.00887955	chr5	napu_chr5_91462069_91462069_INS_59	1.14831e-06	chr5:91079259:G:A	0.262167
ERAP2	chr5:96949099:G:A	0.425676	2.49684e-16	0.137903	0.0126411	9.999e-05	1.35591e-08	9.42517e-09	chr5	napu_chr5_96989313_96989411_DEL_-98	2.90247e-07	chr5:96949099:G:A	0.0419847
LINC02208	chr5:118525036:A:G	0.118421	1.49801e-08	-0.135482	0.0209487	9.999e-05	0.00505767	0.00351567	chr5	napu_chr5_118532532_118532839_DEL_-307	9.59266e-05	chr5:118525036:A:G	0.959371
DMXL1-DT	chr5:119065806:C:T	0.0723684	5.18093e-08	-0.173737	0.0282158	0.00019998	0.0122832	0.00853827	chr5	napu_chr5_119063151_119063151_INS_108	0.00860641	chr5:119065806:C:T	0.279693
SLC27A6	chr5:128967377:A:G	0.328947	1.90677e-07	0.090022	0.0154456	0.00019998	0.0221892	0.015424	chr5	napu_chr5_128979161_128979161_INS_324	2.70502e-06	chr5:128976512:C:T	0.488305
ACSL6-AS1	chr5:132010880:G:A	0.114865	5.46378e-08	-0.132519	0.0215684	0.00019998	0.012705	0.00883147	chr5	napu_chr5_132978449_132978731_DEL_-282	3.16744e-05	chr5:132010880:G:A	0.204881
RPL12P21	chr5:139876243:G:A	0.0592105	7.2475e-07	-0.190862	0.0347915	0.00169983	0.0604731	0.0420358	chr5	napu_chr5_138232386_138232716_DEL_-330	3.63619e-06	chr5:139876243:G:A	0.378279
SRA1	chr5:140552044:C:CG	0.219178	4.68e-09	0.114139	0.0168958	9.999e-05	0.00166579	0.00115792	chr5	napu_chr5_140458957_140459007_DEL_-50	8.59943e-09	chr5:140552044:C:CG	0.0583209
PCDHA8	chr5:140841554:G:A	0.405405	8.66756e-07	0.0715002	0.0131446	0.00189981	0.0533583	0.0370902	chr5	napu_chr5_140761815_140761907_DEL_-92	3.56152e-05	chr5:140841554:G:A	0.0301136
PCDHA9	chr5:140848579:C:A	0.413333	5.77049e-11	-0.0902913	0.0115265	9.999e-05	5.73428e-05	3.98599e-05	chr5	napu_chr5_140215542_140215542_INS_327	2.56615e-11	chr5:140848579:C:A	0.549349
PCDHA13	chr5:140882092:A:C	0.223684	5.00151e-12	0.113429	0.0134527	9.999e-05	1.01706e-05	7.06976e-06	chr5	napu_chr5_140215542_140215542_INS_327	3.72774e-13	chr5:140882092:A:C	0.72118
PCDHGA6	chr5:141386156:G:A	0.135135	4.94562e-07	-0.0938573	0.0168067	0.00069993	0.0452956	0.0314857	chr5	napu_chr5_142276320_142276320_INS_276	6.92926e-07	chr5:141386156:G:A	0.102674
ENSG00000280047	chr5:142085839:T:A	0.131579	3.04271e-07	-0.091529	0.016032	0.00119988	0.0366011	0.025442	chr5	napu_chr5_142276286_142276286_INS_167	2.90691e-06	chr5:142085839:T:A	0.984847
PLAC8L1	chr5:147097634:T:C	0.125	6.32168e-07	-0.0876418	0.0158737	0.00139986	0.0502021	0.0348963	chr5	napu_chr5_146990049_146990049_INS_319	3.28328e-05	chr5:147097634:T:C	0.979891
GRPEL2-AS1	chr5:149391585:T:A	0.0986842	8.04748e-08	-0.273089	0.0451634	0.00139986	0.0399076	0.0277404	chr5	napu_chr5_149327060_149327300_DEL_-240	9.27677e-06	chr5:149391585:T:A	0.992084
NDST1	chr5:149787517:A:G	0.0657895	4.09232e-07	-0.167628	0.0297572	0.00089991	0.0489171	0.0340031	chr5	napu_chr5_149809126_149809232_DEL_-106	2.98155e-06	chr5:149787517:A:G	0.749244
ENSG00000260581	chr5:151473632:CTTTTGCTTTG:C	0.407895	1.95746e-10	0.0919798	0.0122074	9.999e-05	0.000167395	0.000116359	chr5	napu_chr5_151637237_151637237_INS_60	6.27517e-11	chr5:151473632:CTTTTGCTTTG:C	0.135016
ENSG00000275765	chr5:151764638:T:C	0.388158	9.92078e-08	-0.0879168	0.0146677	0.00029997	0.0154233	0.010721	chr5	napu_chr5_151777918_151777918_INS_314	5.34939e-07	chr5:151764638:T:C	0.341507
THOC3	chr5:175955246:T:C	0.305556	7.24084e-07	0.110597	0.0201595	0.00219978	0.063123	0.0438778	chr5	napu_chr5_176030786_176030898_DEL_-112	3.73486e-05	chr5:175955246:T:C	0.539584
RGS14	chr5:177371039:T:G	0.401316	1.0312e-11	0.101376	0.0122813	9.999e-05	1.72746e-05	1.20078e-05	chr5	napu_chr5_177326878_177326938_DEL_-60	9.08136e-11	chr5:177371039:T:G	0.995219
ENSG00000249109	chr5:177748185:T:C	0.427632	1.94924e-10	-0.122229	0.0162198	9.999e-05	0.000162278	0.000112802	chr5	napu_chr5_177781368_177781976_DEL_-608	0.000198457	chr5:177748185:T:C	0.45599
FAM153A	chr5:177788167:G:C	0.416667	2.40182e-11	-0.0945419	0.0117478	9.999e-05	3.2407e-05	2.25266e-05	chr5	napu_chr5_177781368_177781976_DEL_-608	1.27144e-06	chr5:177788167:G:C	0.969504
ENSG00000286713	chr5:179285346:C:G	0.0763889	4.21214e-07	-0.110565	0.0196533	0.00139986	0.0563424	0.0391645	chr5	napu_chr5_177961288_177961719_DEL_-431	4.69571e-05	chr5:179285346:C:G	0.673701
HNRNPH1	chr5:178656798:G:A	0.0684932	2.25388e-07	-0.0749418	0.0129528	0.00059994	0.036118	0.0251062	chr5	napu_chr5_179516783_179516885_DEL_-102	2.13162e-05	chr5:178656798:G:A	0.871239
TRIM52-AS1	chr5:181267404:T:C	0.203947	6.53512e-10	0.125619	0.0173515	9.999e-05	0.000305965	0.000212681	chr5	napu_chr5_181312083_181312417_DEL_-334	2.85693e-06	chr5:181267404:T:C	0.0570101
ENSG00000272463	chr6:711150:A:C	0.47973	9.1276e-12	0.126187	0.015232	9.999e-05	1.65847e-05	1.15283e-05	chr6	napu_chr6_859924_859924_INS_63	2.78021e-11	chr6:711150:A:C	1
LINC01622	chr6:1319066:A:G	0.378378	3.31841e-07	0.104147	0.0183134	0.0009999	0.0468149	0.0325418	chr6	napu_chr6_1533895_1534095_DEL_-200	1.09288e-05	chr6:1319066:A:G	0.451723
MYLK4	chr6:2765463:A:G	0.223684	2.07305e-09	0.109327	0.0157166	9.999e-05	0.00113111	0.000786254	chr6	napu_chr6_3355931_3355931_INS_746	1.32426e-08	chr6:2765463:A:G	0.672263
SERPINB9P1	chr6:2876301:G:A	0.243421	1.31151e-11	-0.134486	0.0164095	9.999e-05	1.90431e-05	1.32372e-05	chr6	napu_chr6_2940594_2940594_INS_70	4.55295e-11	chr6:2876301:G:A	0.999837
NQO2	chr6:3026781:G:T	0.42	9.51301e-08	-0.098253	0.0163633	0.00079992	0.0193562	0.0134548	chr6	napu_chr6_3090890_3090981_DEL_-91	1.1428e-06	chr6:3026781:G:T	0.234804
ENSG00000272277	chr6:3068823:C:T	0.328947	6.09314e-07	-0.0938417	0.0169674	0.0019998	0.0649879	0.0451741	chr6	napu_chr6_3090186_3092665_DEL_-2479	0.000153303	chr6:3068823:C:T	0.899376
BPHL	chr6:3138265:A:G	0.493421	8.96508e-11	0.105406	0.0136436	9.999e-05	9.30426e-05	6.46754e-05	chr6	napu_chr6_3191672_3191777_DEL_-105	1.71242e-09	chr6:3138265:A:G	0.999999
LINC02525	chr6:3196590:T:C	0.144737	1.46635e-10	-0.174043	0.0228841	9.999e-05	0.000514928	0.000357935	chr6	napu_chr6_3195159_3195720_DEL_-561	0.0250256	chr6:3196590:T:C	0.396737
ENSG00000270477	chr6:3725804:A:G	0.375	8.70293e-08	-0.17702	0.0293715	0.00159984	0.0332048	0.0230812	chr6	napu_chr6_3144723_3145310_DEL_-587	9.74209e-07	chr6:3725804:A:G	0.618137
ENSG00000228793	chr6:3717364:C:T	0.407895	8.61769e-10	-0.0989951	0.0138034	9.999e-05	0.000650601	0.000452243	chr6	napu_chr6_4050007_4050326_DEL_-319	1.3118e-07	chr6:3717364:C:T	0.738216
ENSG00000230648	chr6:4020102:C:T	0.263158	5.48243e-08	-0.135993	0.022137	0.00239976	0.0453018	0.03149	chr6	napu_chr6_4020778_4020828_DEL_-50	0.00551251	chr6:4020102:C:T	0.214576
CDYL	chr6:4892147:C:T	0.217105	1.51048e-07	-0.121206	0.0205871	0.00079992	0.0290357	0.0201832	chr6	napu_chr6_4895328_4895422_DEL_-94	3.40899e-06	chr6:4892147:C:T	0.242907
FARS2	chr6:5261059:G:A	0.440789	1.96522e-09	-0.0615577	0.00883267	9.999e-05	0.00129985	0.000903548	chr6	napu_chr6_5835546_5835546_INS_102	4.53469e-09	chr6:5261368:T:C	0.107571
C6orf52	chr6:10689437:A:G	0.269737	1.28648e-07	-0.134684	0.0227193	0.00039996	0.0198638	0.0138076	chr6	napu_chr6_9789424_9789424_INS_345	1.60668e-05	chr6:10689437:A:G	0.372484
TMEM14C	chr6:10722960:G:C	0.355263	5.92976e-08	-0.0947583	0.0154744	0.00039996	0.0113183	0.00786751	chr6	napu_chr6_11034401_11034536_DEL_-135	3.29415e-06	chr6:10722960:G:C	0.977749
TBC1D7	chr6:13332235:G:A	0.125	4.51009e-09	0.129219	0.0191021	9.999e-05	0.0017912	0.00124509	chr6	napu_chr6_13528138_13528138_INS_52	1.2129e-08	chr6:13332235:G:A	0.993968
ENSG00000287347	chr6:17093190:C:T	0.0855263	3.60931e-07	-0.183391	0.0323703	0.00049995	0.0409446	0.0284612	chr6	napu_chr6_17175580_17175580_INS_67	1.62953e-06	chr6:17093190:C:T	0.330883
MRS2	chr6:24425219:G:A	0.0821918	1.94928e-07	-0.112984	0.0194041	0.00059994	0.0310452	0.02158	chr6	napu_chr6_24683759_24683759_INS_697	2.43621e-06	chr6:24425219:G:A	0.353051
H4C6	chr6:26246436:C:T	0.223684	1.0799e-07	0.100291	0.0167922	0.00039996	0.0160721	0.011172	chr6	napu_chr6_26148890_26148890_INS_87	2.15784e-06	chr6:26246436:C:T	0.234165
BTN2A1	chr6:26467097:T:C	0.513158	9.43051e-08	0.0753411	0.0125429	9.999e-05	0.0176654	0.0122795	chr6	napu_chr6_26514199_26514199_INS_102	4.06548e-05	chr6:26482707:A:G	0.0495946
ENSG00000287252	chr6:27737819:T:C	0.171053	1.1306e-09	0.130484	0.0183647	9.999e-05	0.0010635	0.000739259	chr6	napu_chr6_28054693_28054693_INS_89	1.64996e-06	chr6:27737819:T:C	0.36665
ZKSCAN8P1	chr6:27901167:A:G	0.25	1.06842e-06	0.0676728	0.0125666	0.00179982	0.0567491	0.0394472	chr6	napu_chr6_28055555_28055555_INS_51	0.000263402	chr6:27901167:A:G	0.211782
ZNF603P	chr6:28073041:T:A	0.131579	1.19851e-08	-0.114807	0.017601	9.999e-05	0.00315556	0.00219348	chr6	napu_chr6_28176184_28176184_INS_2035	0.18283	chr6:28073041:T:A	0.18283
HCG4	chr6:29801919:G:A	0.369863	1.00991e-14	0.144544	0.0145	9.999e-05	5.92713e-07	4.12004e-07	chr6	napu_chr6_29851433_29852082_DEL_-649	8.07258e-18	chr6:29801919:G:A	0.0405883
HCP5B	chr6:29964024:T:C	0.0743243	7.72559e-10	-0.170128	0.0236335	9.999e-05	0.000902118	0.000627077	chr6	napu_chr6_29953039_29954508_DEL_-1469	6.12537e-06	chr6:29964024:T:C	0.150908
ENSG00000290870	chr6:30076178:G:A	0.401316	5.42817e-09	-0.101525	0.0151104	0.00019998	0.00292723	0.00203476	chr6	napu_chr6_29875344_29875566_DEL_-222	3.20997e-06	chr6:30078905:C:T	0.173239
ENSG00000230521	chr6:29883422:T:A	0.10274	7.18437e-10	-0.159302	0.022075	9.999e-05	0.00168245	0.00116949	chr6	napu_chr6_29875344_29875566_DEL_-222	0.00702833	chr6:29883489:A:G	0.0560734
HLA-K	chr6:29939855:T:C	0.287671	1.84309e-10	0.184998	0.0245047	9.999e-05	0.00127411	0.000885652	chr6	napu_chr6_29875344_29875566_DEL_-222	3.38879e-06	chr6:29939855:T:C	0.875438
HCG4B	chr6:29799572:C:T	0.0723684	2.48004e-08	-0.221192	0.0348785	0.00119988	0.0282661	0.0196482	chr6	napu_chr6_29875344_29875566_DEL_-222	0.00159349	chr6:29799572:C:T	0.114663
HLA-A	chr6:29941785:C:A	0.164384	4.1264e-08	-0.124749	0.0200738	9.999e-05	0.0105565	0.00733799	chr6	napu_chr6_29003554_29004192_DEL_-638	7.25348e-07	chr6:29941785:C:A	0.28463
ENSG00000290574	chr6:29942926:G:T	0.135135	1.69536e-09	0.164701	0.0235097	9.999e-05	0.00143775	0.000999404	chr6	napu_chr6_29931991_29933749_DEL_-1758	1.23265e-07	chr6:29942926:G:T	0.0926839
GTF2H4	chr6:30883417:C:G	0.277027	4.24093e-10	-0.0809719	0.0110232	9.999e-05	0.000818878	0.000569215	chr6	napu_chr6_30872619_30872699_DEL_-80	8.4697e-10	chr6:30883417:C:G	0.037509
HCG22	chr6:31080842:G:A	0.493333	1.53587e-07	0.10811	0.0183758	0.00359964	0.0693605	0.0482136	chr6	napu_chr6_31045075_31045164_DEL_-89	5.24969e-06	chr6:31080842:G:A	0.0611127
LY6G5C	chr6:31699251:C:A	0.39726	1.18263e-07	0.11562	0.0194336	0.00039996	0.0312842	0.0217461	chr6	napu_chr6_31029723_31029723_INS_60	2.6124e-06	chr6:31699251:C:A	0.279037
C4A	chr6:32003920:C:T	0.0472973	1.65527e-07	-0.150106	0.0255968	0.00089991	0.041344	0.0287389	chr6	napu_chr6_32624631_32624757_DEL_-126	0.000148626	chr6:32003920:C:T	0.83743
HLA-DRB5	chr6:32583129:A:G	0.290541	8.6919e-08	0.097287	0.0161412	0.00029997	0.0188183	0.0130809	chr6	napu_chr6_32556009_32562114_DEL_-6105	0.0151092	chr6:32583129:A:G	0.135006
HLA-DRB1	chr6:32619264:G:A	0.25	6.66901e-07	0.0937743	0.017027	0.0009999	0.0700593	0.0486993	chr6	napu_chr6_32538449_32538761_DEL_-312	5.11303e-05	chr6:32619264:G:A	0.14066
HLA-DQB1	chr6:32686131:CCAAA:C	0.216216	5.34608e-11	0.164468	0.0209458	9.999e-05	0.000130226	9.05225e-05	chr6	napu_chr6_32663118_32663118_INS_91	3.6222e-05	chr6:32686131:CCAAA:C	0.0537798
HLA-DPB1	chr6:33080912:G:A	0.440789	3.33979e-07	-0.0888844	0.0156341	0.00089991	0.047083	0.0327282	chr6	napu_chr6_33058941_33060823_DEL_-1882	0.000814259	chr6:33080917:A:G	0.301088
RPS18	chr6:32699696:G:C	0.151316	5.19281e-07	-0.106219	0.0190633	0.00109989	0.0622163	0.0432476	chr6	napu_chr6_32638738_32638738_INS_54	8.12554e-05	chr6:32699696:G:C	0.840019
SNRPC	chr6:34777905:G:A	0.328947	9.13435e-12	0.0791291	0.00955187	9.999e-05	1.92111e-05	1.33539e-05	chr6	napu_chr6_34731718_34732826_DEL_-1108	2.8941e-08	chr6:34777905:G:A	0.6278
BLTP3A	chr6:34611874:A:G	0.230263	9.03524e-08	-0.0519314	0.00863008	9.999e-05	0.0135032	0.00938631	chr6	napu_chr6_34731718_34732826_DEL_-1108	0.00105689	chr6:34611874:A:G	0.535283
GUCA1B	chr6:42191490:T:C	0.289474	4.33572e-12	0.105387	0.0124473	9.999e-05	8.34028e-06	5.79746e-06	chr6	napu_chr6_42523848_42523848_INS_168	3.13705e-13	chr6:42191490:T:C	0.162486
PRPH2	chr6:42545697:A:T	0.0855263	8.09055e-09	0.186676	0.0281981	9.999e-05	0.00281689	0.00195807	chr6	napu_chr6_42614375_42614375_INS_110	1.44265e-08	chr6:42545697:A:T	0.0834777
PEX6	chr6:42975041:A:G	0.236842	3.16076e-08	0.0930506	0.0148141	9.999e-05	0.00518139	0.00360167	chr6	napu_chr6_43067794_43068119_DEL_-325	3.57795e-06	chr6:42975041:A:G	0.454222
ENSG00000272223	chr6:42523964:T:C	0.054054	4.43023e-08	-0.287763	0.0464381	0.00169983	0.0318498	0.0221393	chr6	napu_chr6_42658506_42658506_INS_309	3.05882e-06	chr6:42523964:T:C	0.998682
AARS2	chr6:44306714:G:A	0.315789	2.96163e-08	-0.0976632	0.0155083	0.00019998	0.00635732	0.00441908	chr6	napu_chr6_44474162_44474162_INS_108	8.64106e-08	chr6:44306714:G:A	0.26283
SLC25A27	chr6:46677138:C:T	0.269737	2.02435e-09	0.0918476	0.0131926	9.999e-05	0.000829147	0.000576353	chr6	napu_chr6_46941404_46941404_INS_77	4.7922e-09	chr6:46677138:C:T	0.902544
CENPQ	chr6:49488832:G:A	0.407895	1.90898e-10	0.0722762	0.00958455	9.999e-05	0.000161649	0.000112365	chr6	napu_chr6_48832591_48832591_INS_105	1.1538e-10	chr6:49492439:A:G	0.470565
MCM3	chr6:52420262:TGC:T	0.138158	6.96739e-10	0.120375	0.0166634	9.999e-05	0.000349911	0.000243229	chr6	napu_chr6_52472636_52472717_DEL_-81	0.000327079	chr6:52420262:TGC:T	0.845856
[truncated: 189 more rows]

## Sheet: S7_NABEC_SV_SNV_prmoter_mQTL
phenotype_id	variant_id	af	pval_nominal	slope	slope_se	pval_perm	bh_fdr	qval	Chromosome	TOP SV ID	TOP SV Causal Post Probablity	TOP SNV ID	TOP SNV Causal Post Probablity
[truncated: 896 more rows]

## Sheet: S8_HBCC_SV_SNV_promoter_mQTL
phenotype_id	variant_id	af	pval_nominal	slope	slope_se	pval_perm	bh_fdr	qval	Chromosome	TOP SV ID	TOP SV Causal Post Probablity	TOP SNV ID	TOP SNV Causal Post Probablity
[truncated: 2,236 more rows]

[truncated: 14 more sheets: S9_NABEC_SV_SNV_cpg_mQTL, S10_HBCC_SV_SNV_cpg_mQTL, S11_NABEC_SV_SNV_genebody, S12_HBCC_SV_SNV_genebody, S13_NABEC_SV_eQTL, S14_HBCC_SV_eQTL, S15_NABEC_SV_promoter, S16_HBCC_SV_promoter, S17_NABEC_SV_cpg_islands, S18_HBCC_SV_cpg_islands, S19_NABEC_SV_genebody, S20_HBCC_SV_genebody, S21_Methylation_Age_regression, S22_Comparison_SRS_LRS]
