# Supplementary material for: Long-read sequencing of hundreds of diverse brains provides insight into the impact of structural variation on gene expression and DNA methylation
Source: bioRxiv. 2024 Dec 17:2024.12.16.628723. Preprint. [Version 1] doi: 10.1101/2024.12.16.628723 (PMC11702628; doi:10.1101/2024.12.16.628723)
Supplement: Supplement 2 [file media-2.xlsx]

## Sheet: Table_1
		(n)Tested variants	tensorQTL (q-value < 0.05)	tensorQTL independent	CAVIAR Fine-mapping top variant
SV-only QTL results
NABEC	SV	24375	1580	838	779
	eGenes	25887	807	779	779
HBCC	SV	38018	199	135	134
	eGenes	25847	129	134	134
Joint QTL results
NABEC	SV	24375	1378	49	59
	Small variants	5944885	292014	2159	2005
	Total	5969260	293392	2208	2064
	eGenes	25887	3361	2064	2064
HBCC	SV	38018	287	14	16
	Small variants	8436787	68540	1151	1126
	Total	8474805	68827	1165	1142
	eGenes	25847	2525	1142	1142

## Sheet: Table_2
		(n)Tested variants	tensorQTL (q-value < 0.05)	tensorQTL independent	CAVIAR Fine-mapping top variant
SV meth QTL results
NABEC		CGI sites
	SV	24375	1143	612	567
	sites	25633	589	567	567
		Promotors
	SV	24375	1019	652	614
	sites	27425	658	614	614
		Gene bodies
	SV	24375	3019	1687	1581
	sites	41169	1678	1581	1581
HBCC		CGI sites
	SV	35747	451	266	259
	sites	25131	289	259	259
		Promotors
	SV	35747	646	486	472
	sites	27213	523	472	472
		Gene bodies
	SV	35747	1323	682	658
	sites	40876	886	658	658
Joint meth QTL results
NABEC		CGI sites
	SV	24375	1092	69	68
	SNV	5944885	171888	1691	1555
	Total	5969260	172980	1760	1623
	sites	25633	2437	1623	1623
		Promotors
	SV	24375	908	36	56
	SNV	5944885	211618	2121	1965
	Total	5969260	212526	2157	2021
	sites	27425	3242	2021	2021
		Gene bodies
	SV	24375	2570	130	167
	SNV	5944885	538688	4172	3859
	Total	5969260	541258	4302	4026
	sites	41169	6600	4026	4026
HBCC		CGI sites
	SV	35747	355	39	37
	SNV	8505244	60784	1013	975
	Total	8540991	61139	1051	1012
	sites	25131	1867	1012	1012
		Promotors
	SV	35747	510	38	44
	SNV	8505244	126480	2296	2192
	Total	8540991	126990	2334	2236
	sites	27213	3937	2236	2236
		Gene bodies
	SV	35747	778	54	78
	SNV	8505244	162216	2042	1945
	Total	8540991	162994	2096	2023
	sites	40876	4059	2023	2023
